# Supplementary material for: Analysing fast food consumption behaviour patterns: The case of Jordan
Source: PLoS One. 2025 Jun 27;20(6):e0326347. doi: 10.1371/journal.pone.0326347 (PMC12204562; doi:10.1371/journal.pone.0326347)
Supplement: S1 Dataset — (XLSX) [file pone.0326347.s001.xlsx]

## Sheet: ردود النموذج 1
sex	living with	Income	weight	BMI(number)	BMI	height	الطول	behavior	types of meals (can be checked)	Intension 1	Intension 2	Intension	AC1	AC2	AC3	AC4	AC5	Cognitive Attitude	AA1	AA2	AA3	AA4	AA5	AA6	AA7	AA8	Affective Attitude	SNI1	SNI2	Inductive Norms	SND1	SND2	Descriptive Norms	PC1	PC2	Perceived Control	SE1	SE2	Self efficiency	ABC1	ABC2	ABC3	Actual control	CFC!	CFC2	Consideration of future Consequences	FNE1	FNE2	FNE3
1	1	4	75	22.3954	2	1.83	183	4	الأطعمة المقلية (بطاطا، دجاج، فلافل، دونات، نجت الدجاج), الأطعمة سريعة التحضير (أندومي، معكرونة), اللحوم المصنعة (برغر، نقانق), شاورما اللحم أو الدجاج أو الدجاج المقرمش	5	5	5	2	5	2	2	2	2.6	3	3	3	3	3	2	2	2	2.625	3	3	3	4	1	2.5	3	2	2.5	3	3	3	3	2	4	3	4	4	4	4	4	1
1	1	2	65	21.2245	2	1.75	175	4	اللحوم المصنعة (برغر، نقانق), شاورما اللحم أو الدجاج أو الدجاج المقرمش	2	2	2	2	2	4	4	2	2.8	4	4	3	3	2	4	4	4	3.5	3	3	3	2	2	2	3	2	2.5	3	3	3	4	4	3	3.66667	4	3	3.5	3	3	4
2	1	2	89	33.0904	4	1.64	164	4	الأطعمة المقلية (بطاطا، دجاج، فلافل، دونات، نجت الدجاج), الأطعمة سريعة التحضير (أندومي، معكرونة), شاورما اللحم أو الدجاج أو الدجاج المقرمش	2	4	3	2	4	4	4	2	3.2	4	4	2	5	4	3	5	3	3.75	4	4	4	2	2	2	4	4	4	3	4	3.5	5	3	2	3.33333	2	3	2.5	3	4	4
2	1	2	53	20.7031	2	1.6	160	4	الأطعمة المقلية (بطاطا، دجاج، فلافل، دونات، نجت الدجاج), شاورما اللحم أو الدجاج أو الدجاج المقرمش	4	4	4	2	4	2	4	2	2.8	5	3	3	4	1	4	5	4	3.625	1	3	2	2	4	3	4	4	4	3	4	3.5	2	2	2	2	2	2	2	3	3	3
2	1	3	60	21.5139	2	1.67	167	4	الأطعمة المقلية (بطاطا، دجاج، فلافل، دونات، نجت الدجاج), شاورما اللحم أو الدجاج أو الدجاج المقرمش	2	2	2	2	4	4	4	2	3.2	3	5	3	5	5	4	5	5	4.375	3	2	2.5	4	1	2.5	3	1	2	3	3	3	3	2	2	2.33333	3	2	2.5	2	2	2
2	1	2	45	19.2234	2	1.53	153	4	شاورما اللحم أو الدجاج أو الدجاج المقرمش	5	5	5	1	5	5	5	1	3.4	5	1	1	5	1	4	5	1	2.875	1	4	2.5	4	3	3.5	3	3	3	2	3	2.5	2	3	2	2.33333	5	1	3	2	2	2
1	1	2	80	27.3588	3	1.71	171	4	المعجنات, الأطعمة المقلية (بطاطا، دجاج، فلافل، دونات، نجت الدجاج), شاورما اللحم أو الدجاج أو الدجاج المقرمش	2	2	2	5	5	5	5	4	4.8	4	2	1	5	4	5	5	4	3.75	4	4	4	1	3	2	4	4	4	3	5	4	4	2	2	2.66667	2	1	1.5	4	1	1
2	1	1	59	21.9363	2	1.64	164	4	شاورما اللحم أو الدجاج أو الدجاج المقرمش	2	2	2	2	4	5	4	2	3.4	5	1	3	5	3	3	4	4	3.5	2	2	2	2	2	2	4	4	4	3	3	3	4	2	3	3	3	3	3	4	4	2
2	1	1	68	27.2392	3	1.58	158	4	المعجنات, الأطعمة المقلية (بطاطا، دجاج، فلافل، دونات، نجت الدجاج), الأطعمة سريعة التحضير (أندومي، معكرونة), اللحوم المصنعة (برغر، نقانق), شاورما اللحم أو الدجاج أو الدجاج المقرمش	1	2	1.5	1	2	4	5	1	2.6	5	5	1	3	5	5	5	1	3.75	5	1	3	3	2	2.5	2	4	3	3	5	4	5	1	5	3.66667	1	1	1	3	3	3
1	1	6	99	31.2461	4	1.78	178	4	المعجنات, الأطعمة المقلية (بطاطا، دجاج، فلافل، دونات، نجت الدجاج), الأطعمة سريعة التحضير (أندومي، معكرونة), اللحوم المصنعة (برغر، نقانق), شاورما اللحم أو الدجاج أو الدجاج المقرمش	2	1	1.5	1	2	2	4	1	2	4	4	4	4	4	2	2	5	3.625	4	4	4	4	5	4.5	4	4	4	4	4	4	5	2	5	4	1	2	1.5	1	1	4
2	1	2	50	21.3593	2	1.53	153	4	المعجنات, الأطعمة المقلية (بطاطا، دجاج، فلافل، دونات، نجت الدجاج), الأطعمة سريعة التحضير (أندومي، معكرونة), اللحوم المصنعة (برغر، نقانق)	2	2	2	2	2	4	4	2	2.8	4	4	3	3	2	5	5	3	3.625	3	3	3	3	3	3	2	4	3	2	4	3	2	2	2	2	2	2	2	1	1	4
2	1	2	60	23.4375	2	1.6	160	4	المعجنات, الأطعمة المقلية (بطاطا، دجاج، فلافل، دونات، نجت الدجاج), الأطعمة سريعة التحضير (أندومي، معكرونة), اللحوم المصنعة (برغر، نقانق), شاورما اللحم أو الدجاج أو الدجاج المقرمش	2	4	3	1	2	2	4	1	2	5	3	5	5	3	5	5	4	4.375	4	4	4	3	1	2	4	4	4	2	4	3	3	5	5	4.33333	2	2	2	3	3	3
1	1	3	65	20.5151	2	1.78	178	4	المعجنات, شاورما اللحم أو الدجاج أو الدجاج المقرمش	2	4	3	4	5	4	4	2	3.8	4	4	3	5	4	2	2	4	3.5	3	3	3	4	2	3	4	4	4	4	4	4	2	4	1	2.33333	2	2	2	2	2	3
2	1	1	47	20.3428	2	1.52	152	4	المعجنات, الأطعمة المقلية (بطاطا، دجاج، فلافل، دونات، نجت الدجاج), الأطعمة سريعة التحضير (أندومي، معكرونة), اللحوم المصنعة (برغر، نقانق), شاورما اللحم أو الدجاج أو الدجاج المقرمش	4	4	4	1	4	4	4	2	3	5	5	3	4	5	5	5	4	4.5	2	2	2	3	3	3	4	4	4	2	4	3	2	2	3	2.33333	3	2	2.5	1	2	2
2	1	6	51	20.6905	2	1.57	157	4	الأطعمة المقلية (بطاطا، دجاج، فلافل، دونات، نجت الدجاج), شاورما اللحم أو الدجاج أو الدجاج المقرمش	2	2	2	1	4	4	2	2	2.6	3	3	1	5	3	2	1	2	2.5	3	3	3	3	1	2	4	3	3.5	4	3	3.5	3	3	5	3.66667	3	3	3	1	1	1
2	1	2	58	23.2335	2	1.58	158	4	المعجنات, الأطعمة المقلية (بطاطا، دجاج، فلافل، دونات، نجت الدجاج), الأطعمة سريعة التحضير (أندومي، معكرونة), اللحوم المصنعة (برغر، نقانق), شاورما اللحم أو الدجاج أو الدجاج المقرمش	4	4	4	2	5	5	5	2	3.8	4	3	3	5	4	4	3	1	3.375	4	4	4	4	3	3.5	4	2	3	1	2	1.5	3	1	2	2	3	1	2	2	3	2
2	1	1	70	25.7117	3	1.65	165	4	الأطعمة المقلية (بطاطا، دجاج، فلافل، دونات، نجت الدجاج)	4	4	4	2	4	4	4	2	3.2	3	5	3	3	3	3	5	2	3.375	1	4	2.5	4	4	4	4	4	4	2	4	3	3	3	4	3.33333	3	3	3	3	3	3
1	1	6	67	22.913	2	1.71	171	4	الأطعمة المقلية (بطاطا، دجاج، فلافل، دونات، نجت الدجاج), اللحوم المصنعة (برغر، نقانق), شاورما اللحم أو الدجاج أو الدجاج المقرمش	2	4	3	2	2	4	4	2	2.8	3	3	1	4	3	1	3	3	2.625	3	4	3.5	4	1	2.5	2	4	3	2	2	2	5	2	4	3.66667	2	5	3.5	3	3	2
1	1	2	74	23.8895	2	1.76	176	4	شاورما اللحم أو الدجاج أو الدجاج المقرمش	2	2	2	2	2	4	2	2	2.4	3	3	3	5	2	2	2	2	2.75	1	1	1	3	3	3	3	4	3.5	2	2	2	5	2	5	4	3	4	3.5	5	2	3
2	1	1	50	18.5901	2	1.64	164	4	المعجنات, الأطعمة المقلية (بطاطا، دجاج، فلافل، دونات، نجت الدجاج), اللحوم المصنعة (برغر، نقانق), شاورما اللحم أو الدجاج أو الدجاج المقرمش	2	2	2	1	4	2	4	2	2.6	4	1	2	4	1	3	4	1	2.5	1	2	1.5	4	5	4.5	4	3	3.5	2	4	3	2	2	4	2.66667	3	3	3	1	1	1
2	1	1	55	18.8092	2	1.71	171	4	شاورما اللحم أو الدجاج أو الدجاج المقرمش	2	2	2	2	4	4	4	2	3.2	5	2	3	5	1	4	5	5	3.75	1	4	2.5	2	2	2	5	4	4.5	2	4	3	5	2	2	3	4	2	3	4	4	4
2	1	1	47	19.0677	2	1.57	157	4	المعجنات, الأطعمة المقلية (بطاطا، دجاج، فلافل، دونات، نجت الدجاج), الأطعمة سريعة التحضير (أندومي، معكرونة), اللحوم المصنعة (برغر، نقانق), شاورما اللحم أو الدجاج أو الدجاج المقرمش	4	4	4	2	2	4	4	2	2.8	5	1	3	5	1	5	5	5	3.75	3	2	2.5	3	3	3	3	3	3	3	3	3	3	3	3	3	3	3	3	3	3	3
1	1	2	67	20.679	2	1.8	180	4	الأطعمة المقلية (بطاطا، دجاج، فلافل، دونات، نجت الدجاج), شاورما اللحم أو الدجاج أو الدجاج المقرمش	4	4	4	1	4	4	4	2	3	3	1	2	5	4	2	3	4	3	3	3	3	4	4	4	4	4	4	5	4	4.5	4	4	4	4	4	4	4	2	2	3
2	1	1	55	21.7555	2	1.59	159	4	الأطعمة المقلية (بطاطا، دجاج، فلافل، دونات، نجت الدجاج)	4	4	4	2	1	2	4	2	2.2	3	3	2	4	3	2	2	2	2.625	2	2	2	2	3	2.5	4	1	2.5	2	3	2.5	5	2	5	4	3	2	2.5	4	2	5
1	1	3	90	27.7778	3	1.8	180	4	شاورما اللحم أو الدجاج أو الدجاج المقرمش	2	2	2	2	4	4	5	2	3.4	5	3	3	5	2	4	4	3	3.625	4	2	3	4	4	4	4	4	4	2	4	3	2	2	2	2	3	2	2.5	4	4	4
1	2	3	64	21.6333	2	1.72	172	4	الأطعمة سريعة التحضير (أندومي، معكرونة), شاورما اللحم أو الدجاج أو الدجاج المقرمش	4	4	4	1	4	4	4	2	3	4	3	2	4	4	4	4	3	3.5	2	2	2	4	2	3	4	4	4	4	4	4	4	2	4	3.33333	4	2	3	3	2	3
2	1	1	71	26.398	3	1.64	164	4	المعجنات, الأطعمة المقلية (بطاطا، دجاج، فلافل، دونات، نجت الدجاج), الأطعمة سريعة التحضير (أندومي، معكرونة), اللحوم المصنعة (برغر، نقانق), شاورما اللحم أو الدجاج أو الدجاج المقرمش	4	4	4	2	4	5	5	1	3.4	5	3	3	3	4	5	5	5	4.125	3	3	3	4	1	2.5	3	4	3.5	4	3	3.5	3	1	3	2.33333	5	2	3.5	3	2	2
2	1	1	52	20.83	2	1.58	158	4	شاورما اللحم أو الدجاج أو الدجاج المقرمش	2	4	3	2	2	4	2	2	2.4	4	1	3	5	2	4	4	5	3.5	3	3	3	4	4	4	5	3	4	3	4	3.5	5	4	4	4.33333	3	2	2.5	4	4	3
2	1	1	57	22.2656	2	1.6	160	4	الأطعمة سريعة التحضير (أندومي، معكرونة), شاورما اللحم أو الدجاج أو الدجاج المقرمش	2	2	2	2	2	4	5	2	3	5	4	3	5	4	5	4	1	3.875	5	3	4	4	3	3.5	2	4	3	1	3	2	5	2	3	3.33333	3	2	2.5	2	2	3
2	1	1	84	27.7447	3	1.74	174	4	المعجنات, الأطعمة المقلية (بطاطا، دجاج، فلافل، دونات، نجت الدجاج), الأطعمة سريعة التحضير (أندومي، معكرونة), اللحوم المصنعة (برغر، نقانق), شاورما اللحم أو الدجاج أو الدجاج المقرمش	2	2	2	4	4	4	4	2	3.6	4	3	3	3	1	4	5	4	3.375	4	4	4	3	4	3.5	3	5	4	2	3	2.5	3	1	5	3	2	3	2.5	3	2	3
2	1	3	60	23.4375	2	1.6	160	4	الأطعمة المقلية (بطاطا، دجاج، فلافل، دونات، نجت الدجاج)	2	2	2	2	5	5	4	2	3.6	4	3	3	4	3	4	4	3	3.5	1	4	2.5	3	3	3	2	4	3	3	3	3	1	1	3	1.66667	1	2	1.5	4	4	4
2	1	1	63	23.7118	2	1.63	163	4	شاورما اللحم أو الدجاج أو الدجاج المقرمش	2	2	2	2	2	2	4	1	2.2	5	3	3	5	2	5	5	5	4.125	4	1	2.5	3	3	3	3	3	3	3	3	3	3	3	3	3	3	3	3	3	3	3
1	3	2	65	18.5879	2	1.87	187	4	الأطعمة المقلية (بطاطا، دجاج، فلافل، دونات، نجت الدجاج)	2	2	2	1	4	4	5	2	3.2	5	4	2	3	2	2	1	4	2.875	2	5	3.5	1	1	1	2	3	2.5	1	2	1.5	5	4	1	3.33333	5	4	4.5	1	5	1
1	1	1	80	23.3747	2	1.85	185	4	الأطعمة المقلية (بطاطا، دجاج، فلافل، دونات، نجت الدجاج), الأطعمة سريعة التحضير (أندومي، معكرونة), شاورما اللحم أو الدجاج أو الدجاج المقرمش	2	2	2	2	4	4	2	2	2.8	4	1	3	5	3	3	4	2	3.125	3	3	3	2	4	3	5	5	5	5	5	5	5	1	2	2.66667	2	3	2.5	2	2	4
1	1	2	60	18.5185	2	1.8	180	4	الأطعمة المقلية (بطاطا، دجاج، فلافل، دونات، نجت الدجاج), الأطعمة سريعة التحضير (أندومي، معكرونة), اللحوم المصنعة (برغر، نقانق), شاورما اللحم أو الدجاج أو الدجاج المقرمش	2	2	2	1	5	5	4	2	3.4	4	3	3	5	3	4	4	4	3.75	2	2	2	2	2	2	4	4	4	5	5	5	4	4	3	3.66667	3	2	2.5	1	1	3
1	1	2	60	20.7612	2	1.7	170	4	شاورما اللحم أو الدجاج أو الدجاج المقرمش	2	4	3	1	2	2	4	1	2	4	3	2	3	2	4	4	3	3.125	2	2	2	2	4	3	4	4	4	2	4	3	2	3	4	3	4	2	3	3	3	3
2	1	1	54	19.8347	2	1.65	165	4	شاورما اللحم أو الدجاج أو الدجاج المقرمش	4	4	4	2	4	4	4	2	3.2	5	5	5	5	5	5	5	5	5	4	4	4	2	2	2	5	4	4.5	4	4	4	4	4	4	4	2	2	2	1	1	1
1	1	1	65	20.7476	2	1.77	177	4	الأطعمة المقلية (بطاطا، دجاج، فلافل، دونات، نجت الدجاج), اللحوم المصنعة (برغر، نقانق), شاورما اللحم أو الدجاج أو الدجاج المقرمش	4	2	3	2	4	4	4	2	3.2	5	5	2	5	3	4	5	5	4.25	4	4	4	4	4	4	4	4	4	2	4	3	4	2	3	3	2	2	2	4	3	3
2	1	1	65	25.3906	3	1.6	160	4	الأطعمة المقلية (بطاطا، دجاج، فلافل، دونات، نجت الدجاج), اللحوم المصنعة (برغر، نقانق)	4	4	4	1	4	4	4	2	3	5	3	3	5	4	5	5	2	4	4	4	4	4	4	4	3	4	3.5	4	3	3.5	2	2	3	2.33333	2	2	2	3	3	4
1	1	1	65	21.2245	2	1.75	175	4	الأطعمة المقلية (بطاطا، دجاج، فلافل، دونات، نجت الدجاج), اللحوم المصنعة (برغر، نقانق)	4	2	3	2	4	4	4	2	3.2	4	4	1	5	5	5	5	5	4.25	5	5	5	5	5	5	5	5	5	3	5	4	3	5	4	4	4	4	4	3	1	3
1	1	2	71	21.9136	2	1.8	180	4	الأطعمة المقلية (بطاطا، دجاج، فلافل، دونات، نجت الدجاج), اللحوم المصنعة (برغر، نقانق), شاورما اللحم أو الدجاج أو الدجاج المقرمش	2	4	3	2	5	5	4	2	3.6	4	4	3	4	4	4	4	4	3.875	4	4	4	2	2	2	4	4	4	4	4	4	3	3	2	2.66667	2	2	2	4	3	3
2	1	2	60	24.3418	2	1.57	157	4	الأطعمة المقلية (بطاطا، دجاج، فلافل، دونات، نجت الدجاج), شاورما اللحم أو الدجاج أو الدجاج المقرمش	4	1	2.5	2	4	4	4	1	3	4	3	2	5	4	4	5	3	3.75	4	4	4	3	3	3	3	4	3.5	2	4	3	5	5	2	4	3	2	2.5	3	5	5
2	1	1	47	20.0777	2	1.53	153	4	الأطعمة المقلية (بطاطا، دجاج، فلافل، دونات، نجت الدجاج), الأطعمة سريعة التحضير (أندومي، معكرونة), شاورما اللحم أو الدجاج أو الدجاج المقرمش	2	2	2	2	4	4	5	2	3.4	5	4	4	5	4	5	5	5	4.625	2	2	2	3	3	3	3	4	3.5	2	3	2.5	3	2	3	2.66667	3	3	3	3	3	3
2	1	2	47	19.8178	2	1.54	154	4	المعجنات, الأطعمة المقلية (بطاطا، دجاج، فلافل، دونات، نجت الدجاج), الأطعمة سريعة التحضير (أندومي، معكرونة), اللحوم المصنعة (برغر، نقانق), شاورما اللحم أو الدجاج أو الدجاج المقرمش	2	2	2	4	4	4	5	2	3.8	4	4	3	5	3	4	4	5	4	3	4	3.5	4	3	3.5	3	3	3	3	3	3	4	2	3	3	3	2	2.5	2	1	3
2	1	3	59	22.2063	2	1.63	163	4	الأطعمة المقلية (بطاطا، دجاج، فلافل، دونات، نجت الدجاج), الأطعمة سريعة التحضير (أندومي، معكرونة), اللحوم المصنعة (برغر، نقانق), شاورما اللحم أو الدجاج أو الدجاج المقرمش	2	4	3	2	4	4	5	1	3.2	5	3	4	5	2	5	5	5	4.25	4	4	4	2	2	2	1	3	2	4	4	4	5	2	2	3	2	1	1.5	1	2	4
2	1	1	56	21.3382	2	1.62	162	4	المعجنات, شاورما اللحم أو الدجاج أو الدجاج المقرمش	4	4	4	2	4	2	4	2	2.8	3	2	1	4	2	2	3	3	2.5	2	4	3	4	2	3	5	4	4.5	2	5	3.5	5	3	4	4	2	2	2	1	2	2
2	1	1	57	22.5466	2	1.59	159	4	المعجنات, الأطعمة المقلية (بطاطا، دجاج، فلافل، دونات، نجت الدجاج), اللحوم المصنعة (برغر، نقانق), شاورما اللحم أو الدجاج أو الدجاج المقرمش	2	4	3	2	4	5	4	2	3.4	4	5	2	5	4	4	4	4	4	2	2	2	2	3	2.5	4	5	4.5	2	4	3	4	4	4	4	3	2	2.5	1	1	2
2	1	1	52	20.83	2	1.58	158	4	الأطعمة المقلية (بطاطا، دجاج، فلافل، دونات، نجت الدجاج)	4	4	4	4	4	2	4	2	3.2	3	3	2	5	5	4	4	4	3.75	3	4	3.5	3	3	3	3	4	3.5	3	3	3	3	2	3	2.66667	3	2	2.5	2	1	1
2	1	1	51	19.9219	2	1.6	160	4	شاورما اللحم أو الدجاج أو الدجاج المقرمش	4	4	4	2	4	4	4	2	3.2	5	4	4	5	3	5	5	5	4.5	4	2	3	2	3	2.5	2	4	3	3	3	3	2	2	2	2	2	2	2	1	1	1
1	1	2	100	30.5241	4	1.81	181	4	الأطعمة المقلية (بطاطا، دجاج، فلافل، دونات، نجت الدجاج), اللحوم المصنعة (برغر، نقانق), شاورما اللحم أو الدجاج أو الدجاج المقرمش	2	2	2	2	4	4	4	2	3.2	4	3	1	5	3	4	4	2	3.25	1	1	1	1	1	1	2	4	3	4	4	4	2	3	3	2.66667	3	3	3	2	3	3
2	1	3	55	21.4844	2	1.6	160	4	الأطعمة المقلية (بطاطا، دجاج، فلافل، دونات، نجت الدجاج), الأطعمة سريعة التحضير (أندومي، معكرونة), شاورما اللحم أو الدجاج أو الدجاج المقرمش	5	5	5	1	4	4	4	2	3	4	2	2	3	4	4	4	2	3.125	4	3	3.5	3	3	3	4	2	3	3	4	3.5	4	2	5	3.66667	2	1	1.5	3	3	4
2	1	2	54	19.1327	2	1.68	168	4	المعجنات, الأطعمة المقلية (بطاطا، دجاج، فلافل، دونات، نجت الدجاج), الأطعمة سريعة التحضير (أندومي، معكرونة), اللحوم المصنعة (برغر، نقانق), شاورما اللحم أو الدجاج أو الدجاج المقرمش	2	2	2	2	2	2	2	2	2	3	4	1	4	4	1	4	4	3.125	2	2	2	2	3	2.5	4	4	4	2	3	2.5	4	4	3	3.66667	4	3	3.5	1	1	1
2	1	1	42	17.4818	1	1.55	155	4	شاورما اللحم أو الدجاج أو الدجاج المقرمش	2	2	2	4	4	4	5	2	3.8	3	5	3	5	5	4	5	5	4.375	4	3	3.5	2	3	2.5	4	4	4	2	3	2.5	5	2	3	3.33333	2	2	2	2	1	2
2	1	3	60	18.937	2	1.78	178	4	شاورما اللحم أو الدجاج أو الدجاج المقرمش	2	2	2	2	5	5	5	2	3.8	4	5	3	5	4	4	5	5	4.375	5	3	4	3	3	3	3	5	4	4	5	4.5	4	2	2	2.66667	2	2	2	1	1	3
1	1	3	100	33.4124	4	1.73	173	4	المعجنات, الأطعمة المقلية (بطاطا، دجاج، فلافل، دونات، نجت الدجاج), الأطعمة سريعة التحضير (أندومي، معكرونة), اللحوم المصنعة (برغر، نقانق), شاورما اللحم أو الدجاج أو الدجاج المقرمش	4	4	4	1	4	5	5	2	3.4	4	4	2	4	3	4	4	1	3.25	4	4	4	3	3	3	5	3	4	3	5	4	5	5	4	4.66667	3	1	2	4	2	2
1	1	3	65	21.7181	2	1.73	173	4	المعجنات, الأطعمة المقلية (بطاطا، دجاج، فلافل، دونات، نجت الدجاج), الأطعمة سريعة التحضير (أندومي، معكرونة), اللحوم المصنعة (برغر، نقانق), شاورما اللحم أو الدجاج أو الدجاج المقرمش	2	2	2	4	5	5	5	4	4.6	4	1	2	5	1	3	5	5	3.25	4	2	3	2	1	1.5	1	4	2.5	3	5	4	4	4	4	4	4	5	4.5	3	3	5
1	1	1	85	29.4118	3	1.7	170	4	الأطعمة المقلية (بطاطا، دجاج، فلافل، دونات، نجت الدجاج), شاورما اللحم أو الدجاج أو الدجاج المقرمش	2	2	2	2	5	5	5	2	3.8	5	5	3	5	4	5	5	4	4.5	3	3	3	2	3	2.5	4	5	4.5	1	4	2.5	5	3	2	3.33333	2	3	2.5	3	1	2
2	3	4	73	23.8367	2	1.75	175	4	شاورما اللحم أو الدجاج أو الدجاج المقرمش	2	2	2	2	4	5	5	2	3.6	5	3	3	5	3	5	4	5	4.125	4	4	4	4	2	3	2	4	3	1	2	1.5	2	2	2	2	2	3	2.5	2	1	3
2	1	2	60	23.4375	2	1.6	160	4	شاورما اللحم أو الدجاج أو الدجاج المقرمش	2	4	3	2	4	4	4	2	3.2	4	4	2	4	3	4	4	3	3.5	4	3	3.5	3	3	3	3	3	3	3	4	3.5	4	3	3	3.33333	3	2	2.5	2	2	2
1	1	2	63	20.3383	2	1.76	176	4	شاورما اللحم أو الدجاج أو الدجاج المقرمش	4	4	4	4	2	2	2	2	2.4	3	4	2	4	4	3	3	4	3.375	4	4	4	3	3	3	4	4	4	3	4	3.5	3	3	3	3	3	2	2.5	3	2	2
2	1	1	65	24.1672	2	1.64	164	4	شاورما اللحم أو الدجاج أو الدجاج المقرمش	4	4	4	2	5	5	4	2	3.6	3	3	4	5	1	3	1	3	2.875	4	4	4	2	4	3	5	5	5	1	4	2.5	2	2	2	2	4	1	2.5	3	1	3
2	1	2	55	21.4844	2	1.6	160	4	الأطعمة المقلية (بطاطا، دجاج، فلافل، دونات، نجت الدجاج), شاورما اللحم أو الدجاج أو الدجاج المقرمش	4	4	4	2	5	5	5	1	3.6	5	2	4	5	2	5	4	4	3.875	4	4	4	4	2	3	4	4	4	4	4	4	2	2	4	2.66667	4	1	2.5	2	3	3
1	1	2	92	26.8809	3	1.85	185	4	الأطعمة المقلية (بطاطا، دجاج، فلافل، دونات، نجت الدجاج), شاورما اللحم أو الدجاج أو الدجاج المقرمش	4	1	2.5	4	5	5	5	4	4.6	5	5	5	4	5	5	5	5	4.875	1	1	1	1	1	1	2	5	3.5	1	4	2.5	3	1	1	1.66667	1	1	1	1	1	1
2	1	3	55	19.0311	2	1.7	170	4	المعجنات, الأطعمة المقلية (بطاطا، دجاج، فلافل، دونات، نجت الدجاج), اللحوم المصنعة (برغر، نقانق), شاورما اللحم أو الدجاج أو الدجاج المقرمش	1	1	1	1	4	4	4	2	3	4	3	4	5	5	5	4	5	4.375	4	3	3.5	2	5	3.5	4	4	4	1	3	2	1	1	3	1.66667	2	1	1.5	2	1	1
1	1	3	85	29.7609	3	1.69	169	4	الأطعمة المقلية (بطاطا، دجاج، فلافل، دونات، نجت الدجاج), اللحوم المصنعة (برغر، نقانق), شاورما اللحم أو الدجاج أو الدجاج المقرمش	2	4	3	2	4	4	5	2	3.4	4	3	3	3	4	4	5	4	3.75	4	4	4	2	3	2.5	5	4	4.5	1	4	2.5	2	2	3	2.33333	2	1	1.5	4	5	1
2	1	1	66	22.8374	2	1.7	170	4	المعجنات, الأطعمة المقلية (بطاطا، دجاج، فلافل، دونات، نجت الدجاج), الأطعمة سريعة التحضير (أندومي، معكرونة), اللحوم المصنعة (برغر، نقانق), شاورما اللحم أو الدجاج أو الدجاج المقرمش	4	5	4.5	2	5	5	5	4	4.2	5	3	1	5	4	5	5	4	4	4	4	4	3	3	3	4	4	4	5	5	5	5	2	1	2.66667	1	1	1	3	3	3
2	1	1	50	22.2222	2	1.5	150	4	الأطعمة المقلية (بطاطا، دجاج، فلافل، دونات، نجت الدجاج)	2	2	2	2	4	4	4	2	3.2	5	1	2	5	5	5	5	5	4.125	3	3	3	3	3	3	3	3	3	3	3	3	3	3	3	3	3	3	3	2	3	3
2	1	2	60	20.5191	2	1.71	171	4	الأطعمة المقلية (بطاطا، دجاج، فلافل، دونات، نجت الدجاج)	2	2	2	4	4	4	4	2	3.6	4	1	2	4	2	3	4	5	3.125	2	2	2	2	2	2	2	4	3	2	3	2.5	3	2	2	2.33333	1	2	1.5	1	3	3
2	1	1	51	18.2868	2	1.67	167	4	الأطعمة المقلية (بطاطا، دجاج، فلافل، دونات، نجت الدجاج), اللحوم المصنعة (برغر، نقانق), شاورما اللحم أو الدجاج أو الدجاج المقرمش	4	4	4	2	4	4	4	2	3.2	3	3	3	3	4	4	4	4	3.5	2	3	2.5	2	3	2.5	2	4	3	3	4	3.5	2	2	4	2.66667	2	3	2.5	3	4	4
1	1	3	90	25.464	3	1.88	188	4	الأطعمة المقلية (بطاطا، دجاج، فلافل، دونات، نجت الدجاج), الأطعمة سريعة التحضير (أندومي، معكرونة), اللحوم المصنعة (برغر، نقانق), شاورما اللحم أو الدجاج أو الدجاج المقرمش	2	4	3	4	5	5	5	4	4.6	4	3	2	4	5	3	4	3	3.5	2	3	2.5	3	3	3	4	5	4.5	3	4	3.5	2	1	4	2.33333	4	3	3.5	3	1	3
2	1	3	54	20.3244	2	1.63	163	4	الأطعمة المقلية (بطاطا، دجاج، فلافل، دونات، نجت الدجاج), شاورما اللحم أو الدجاج أو الدجاج المقرمش	4	4	4	2	4	4	4	2	3.2	3	3	1	5	3	4	4	2	3.125	2	2	2	4	2	3	4	4	4	4	4	4	2	3	3	2.66667	2	4	3	4	2	4
2	1	3	57	23.4221	2	1.56	156	4	المعجنات, الأطعمة المقلية (بطاطا، دجاج، فلافل، دونات، نجت الدجاج), الأطعمة سريعة التحضير (أندومي، معكرونة), اللحوم المصنعة (برغر، نقانق), شاورما اللحم أو الدجاج أو الدجاج المقرمش	2	4	3	2	4	4	5	4	3.8	4	4	2	4	4	5	4	4	3.875	4	4	4	3	3	3	5	4	4.5	4	4	4	5	2	1	2.66667	3	2	2.5	2	2	3
1	1	1	80	24.968	2	1.79	179	4	الأطعمة المقلية (بطاطا، دجاج، فلافل، دونات، نجت الدجاج), الأطعمة سريعة التحضير (أندومي، معكرونة), شاورما اللحم أو الدجاج أو الدجاج المقرمش	2	2	2	1	4	2	2	1	2	1	2	2	5	3	3	2	1	2.375	4	3	3.5	2	3	2.5	2	3	2.5	3	3	3	1	4	5	3.33333	4	5	4.5	4	1	3
2	1	3	73	24.1115	2	1.74	174	4	الأطعمة المقلية (بطاطا، دجاج، فلافل، دونات، نجت الدجاج), شاورما اللحم أو الدجاج أو الدجاج المقرمش	2	2	2	1	4	4	4	1	2.8	3	3	3	5	3	3	4	1	3.125	2	3	2.5	2	2	2	3	4	3.5	2	4	3	2	3	3	2.66667	3	2	2.5	1	2	2
2	1	1	58	24.1415	2	1.55	155	4	المعجنات, الأطعمة المقلية (بطاطا، دجاج، فلافل، دونات، نجت الدجاج), الأطعمة سريعة التحضير (أندومي، معكرونة), اللحوم المصنعة (برغر، نقانق), شاورما اللحم أو الدجاج أو الدجاج المقرمش	2	2	2	1	4	5	5	2	3.4	4	4	1	5	5	4	4	4	3.875	4	2	3	2	2	2	5	5	5	3	4	3.5	5	4	4	4.33333	5	4	4.5	3	3	3
2	3	3	68	23.5294	2	1.7	170	4	الأطعمة المقلية (بطاطا، دجاج، فلافل، دونات، نجت الدجاج)	2	4	3	2	4	4	4	2	3.2	2	2	3	4	2	3	3	3	2.75	2	2	2	2	4	3	4	4	4	2	4	3	3	4	4	3.66667	2	2	2	3	1	5
2	1	1	49	17.9982	1	1.65	165	4	الأطعمة المقلية (بطاطا، دجاج، فلافل، دونات، نجت الدجاج)	2	2	2	2	4	4	5	2	3.4	5	5	3	5	5	4	3	5	4.375	2	3	2.5	2	2	2	3	4	3.5	4	4	4	4	2	4	3.33333	4	1	2.5	2	2	2
1	1	2	65	18.5879	2	1.87	187	4	شاورما اللحم أو الدجاج أو الدجاج المقرمش	2	2	2	2	4	4	4	4	3.6	4	1	3	4	2	1	3	3	2.625	2	2	2	4	3	3.5	3	4	3.5	3	4	3.5	4	4	3	3.66667	2	3	2.5	2	2	3
2	1	1	53	21.5019	2	1.57	157	4	جميع ما 1	4	4	4	2	4	5	4	2	3.4	3	3	3	5	3	4	3	2	3.25	3	4	3.5	4	3	3.5	4	4	4	2	4	3	2	2	3	2.33333	3	1	2	2	2	4
2	1	1	45	18.026	2	1.58	158	4	جميع ما 1	2	2	2	4	4	4	4	4	4	5	5	3	5	5	4	5	2	4.25	3	3	3	3	3	3	4	4	4	2	4	3	2	2	4	2.66667	2	2	2	1	1	4
2	1	2	40	15.625	1	1.6	160	4	جميع ما 1	4	4	4	2	5	5	4	2	3.6	3	4	3	4	3	3	3	3	3.25	3	3	3	4	4	4	3	3	3	3	3	3	3	3	3	3	3	3	3	3	3	3
1	1	2	60	20.7612	2	1.7	170	4	الأطعمة المقلية (بطاطا، دجاج، فلافل، دونات، نجت الدجاج), اللحوم المصنعة (برغر، نقانق), شاورما اللحم أو الدجاج أو الدجاج المقرمش	2	2	2	2	2	4	2	2	2.4	3	3	2	4	3	3	4	4	3.25	2	3	2.5	4	3	3.5	4	4	4	3	4	3.5	4	3	2	3	2	1	1.5	3	3	4
2	1	1	59	21.6713	2	1.65	165	4	جميع ما 1	2	2	2	2	4	4	4	2	3.2	5	3	4	4	3	4	4	4	3.875	4	4	4	2	3	2.5	4	5	4.5	4	4	4	3	2	3	2.66667	2	2	2	3	3	3
2	1	1	50	19.5312	2	1.6	160	4	المعجنات, الأطعمة المقلية (بطاطا، دجاج، فلافل، دونات، نجت الدجاج), الأطعمة سريعة التحضير (أندومي، معكرونة), اللحوم المصنعة (برغر، نقانق), شاورما اللحم أو الدجاج أو الدجاج المقرمش, جميع ما 1	4	4	4	2	4	4	4	2	3.2	4	5	3	4	1	1	4	5	3.375	4	3	3.5	4	1	2.5	4	4	4	4	4	4	4	2	3	3	2	2	2	3	3	3
2	1	1	56	20.0796	2	1.67	167	4	جميع ما 1	2	4	3	1	2	2	4	1	2	3	2	1	5	2	5	4	1	2.875	1	2	1.5	3	3	3	3	4	3.5	2	3	2.5	1	2	2	1.66667	2	2	2	3	5	4
2	1	1	52	23.1111	2	1.5	150	4	الأطعمة المقلية (بطاطا، دجاج، فلافل، دونات، نجت الدجاج)	2	2	2	2	4	4	4	2	3.2	3	3	2	5	3	4	5	3	3.5	3	3	3	4	3	3.5	4	4	4	3	4	3.5	4	3	3	3.33333	3	3	3	2	3	3
2	1	3	75	29.2969	3	1.6	160	4	جميع ما 1	2	2	2	1	4	5	5	2	3.4	5	2	2	4	1	5	5	1	3.125	1	3	2	3	3	3	3	4	3.5	1	3	2	4	2	2	2.66667	2	2	2	1	1	1
2	1	1	57	22.5466	2	1.59	159	4	جميع ما 1	5	1	3	2	4	4	4	4	3.6	3	1	1	4	1	4	3	4	2.625	2	4	3	2	2	2	4	4	4	3	2	2.5	2	2	4	2.66667	2	4	3	3	2	4
2	1	1	52	23.1111	2	1.5	150	4	جميع ما 1	4	4	4	2	4	4	4	2	3.2	3	4	2	4	4	3	4	3	3.375	4	4	4	2	2	2	4	4	4	4	4	4	4	2	3	3	2	2	2	2	2	2
1	3	2	103	33.6327	4	1.75	175	4	شاورما اللحم أو الدجاج أو الدجاج المقرمش	2	2	2	2	2	2	2	2	2	3	5	1	5	3	3	2	1	2.875	1	1	1	3	3	3	5	3	4	3	5	4	5	5	5	5	3	2	2.5	1	1	1
2	1	1	47	16.0733	1	1.71	171	4	الأطعمة المقلية (بطاطا، دجاج، فلافل، دونات، نجت الدجاج)	5	5	5	1	2	2	2	2	1.8	3	1	1	4	2	3	3	3	2.5	4	3	3.5	3	1	2	5	5	5	4	5	4.5	3	1	3	2.33333	2	2	2	1	1	1
2	1	1	39	15.2344	1	1.6	160	4	جميع ما 1	2	2	2	2	2	2	4	1	2.2	5	4	3	5	5	5	5	4	4.5	5	4	4.5	5	1	3	3	3	3	1	2	1.5	2	2	5	3	3	3	3	3	3	3
1	1	3	67	24.0238	2	1.67	167	4	جميع ما 1	2	2	2	2	2	2	4	4	2.8	4	4	3	5	4	3	4	4	3.875	3	3	3	3	3	3	2	5	3.5	1	4	2.5	2	1	3	2	3	3	3	1	1	1
2	1	1	73	29.2421	3	1.58	158	4	جميع ما 1	4	4	4	1	4	4	4	4	3.4	5	1	3	5	1	5	5	4	3.625	4	4	4	2	3	2.5	4	4	4	5	4	4.5	5	2	2	3	3	2	2.5	2	2	4
2	1	1	60	22.0386	2	1.65	165	4	جميع ما 1	1	1	1	1	4	4	4	4	3.4	4	4	4	5	5	5	5	5	4.625	4	4	4	4	4	4	4	4	4	2	4	3	2	2	4	2.66667	2	2	2	4	4	4
2	1	3	50	20.5457	2	1.56	156	4	الأطعمة المقلية (بطاطا، دجاج، فلافل، دونات، نجت الدجاج), شاورما اللحم أو الدجاج أو الدجاج المقرمش	2	2	2	2	2	2	4	2	2.4	3	4	2	5	3	4	5	3	3.625	1	3	2	1	3	2	4	3	3.5	4	5	4.5	3	2	4	3	3	2	2.5	1	1	2
1	1	4	67	23.1834	2	1.7	170	4	جميع ما 1	2	4	3	4	4	4	5	4	4.2	3	1	2	5	4	3	4	5	3.375	4	3	3.5	4	4	4	3	3	3	4	2	3	5	3	4	4	2	2	2	2	2	3
2	1	1	65	26.7094	3	1.56	156	4	جميع ما 1	4	4	4	1	4	4	4	1	2.8	4	3	2	3	3	4	4	4	3.375	4	4	4	4	3	3.5	3	4	3.5	3	5	4	4	2	3	3	3	2	2.5	2	3	3
2	1	1	80	25.2493	3	1.78	178	4	جميع ما 1	4	4	4	2	4	4	4	2	3.2	3	5	1	5	5	2	3	3	3.375	4	4	4	2	3	2.5	3	3	3	3	3	3	3	1	4	2.66667	3	2	2.5	1	2	3
2	1	4	56	21.875	2	1.6	160	4	جميع ما 1	2	2	2	2	4	4	4	2	3.2	4	2	3	5	5	5	5	1	3.75	3	3	3	3	3	3	3	3	3	3	3	3	3	3	3	3	3	3	3	1	4	4
2	1	1	53	18.3391	2	1.7	170	4	الأطعمة المقلية (بطاطا، دجاج، فلافل، دونات، نجت الدجاج)	4	4	4	2	4	2	2	4	2.8	3	1	1	5	1	3	1	3	2.25	4	3	3.5	3	3	3	4	5	4.5	3	3	3	2	2	2	2	3	2	2.5	1	1	3
2	1	1	50	18.5901	2	1.64	164	4	جميع ما 1	2	2	2	4	5	5	4	2	4	4	4	3	4	4	4	4	4	3.875	3	3	3	2	3	2.5	3	4	3.5	2	4	3	3	2	4	3	3	2	2.5	2	2	2
1	1	1	95	27.7575	3	1.85	185	4	المعجنات, الأطعمة المقلية (بطاطا، دجاج، فلافل، دونات، نجت الدجاج), اللحوم المصنعة (برغر، نقانق), شاورما اللحم أو الدجاج أو الدجاج المقرمش	5	5	5	2	5	5	5	2	3.8	4	4	2	4	4	5	5	5	4.125	3	3	3	5	2	3.5	4	3	3.5	1	1	1	4	4	3	3.66667	3	1	2	3	4	3
2	1	1	45	21.4031	2	1.45	145	4	الأطعمة المقلية (بطاطا، دجاج، فلافل، دونات، نجت الدجاج), شاورما اللحم أو الدجاج أو الدجاج المقرمش	4	2	3	2	2	2	5	1	2.4	5	3	2	5	3	5	5	5	4.125	2	2	2	3	4	3.5	4	4	4	2	4	3	5	3	3	3.66667	3	2	2.5	3	1	2
2	1	1	55	19.0311	2	1.7	170	4	الأطعمة سريعة التحضير (أندومي، معكرونة), جميع ما 1	2	2	2	2	4	4	2	2	2.8	4	2	3	3	1	2	3	4	2.75	2	4	3	2	2	2	3	4	3.5	2	2	2	2	2	4	2.66667	3	3	3	2	3	2
2	1	1	90	30.4218	4	1.72	172	4	جميع ما 1	2	2	2	2	4	4	4	2	3.2	4	4	3	4	4	4	4	4	3.875	2	2	2	3	3	3	3	4	3.5	3	3	3	4	4	4	4	2	2	2	2	2	2
1	1	4	62	17.9211	1	1.86	186	5	شاورما اللحم أو الدجاج أو الدجاج المقرمش	2	2	2	2	4	4	2	2	2.8	3	5	2	4	4	4	4	3	3.625	4	4	4	3	2	2.5	2	4	3	2	3	2.5	3	3	2	2.66667	2	3	2.5	1	1	1
2	3	2	66	23.6652	2	1.67	167	5	المعجنات, الأطعمة المقلية (بطاطا، دجاج، فلافل، دونات، نجت الدجاج), الأطعمة سريعة التحضير (أندومي، معكرونة), اللحوم المصنعة (برغر، نقانق), شاورما اللحم أو الدجاج أو الدجاج المقرمش	5	4	4.5	5	5	5	5	2	4.4	3	3	1	5	3	4	4	1	3	3	2	2.5	3	3	3	4	4	4	2	4	3	2	4	4	3.33333	3	2	2.5	4	5	5
2	1	4	51	18.9619	2	1.64	164	5	اللحوم المصنعة (برغر، نقانق)	2	2	2	4	5	5	5	2	4.2	4	5	3	5	5	5	5	5	4.625	4	2	3	4	3	3.5	4	5	4.5	1	4	2.5	2	2	1	1.66667	1	1	1	2	2	3
1	1	2	58	19.8352	2	1.71	171	5	المعجنات, الأطعمة المقلية (بطاطا، دجاج، فلافل، دونات، نجت الدجاج), شاورما اللحم أو الدجاج أو الدجاج المقرمش	2	2	2	1	5	4	4	2	3.2	4	3	2	4	2	4	4	4	3.375	3	3	3	3	4	3.5	4	4	4	4	4	4	3	2	3	2.66667	3	1	2	4	4	4
2	1	6	65	20.0617	2	1.8	180	5	شاورما اللحم أو الدجاج أو الدجاج المقرمش	4	4	4	2	4	4	2	2	2.8	5	4	3	4	3	4	5	3	3.875	3	4	3.5	3	4	3.5	4	4	4	4	3	3.5	3	3	4	3.33333	2	3	2.5	3	2	1
1	1	5	82	26.4721	3	1.76	176	5	شاورما اللحم أو الدجاج أو الدجاج المقرمش	4	4	4	1	2	4	4	1	2.4	5	3	4	5	2	2	4	4	3.625	4	3	3.5	4	4	4	3	4	3.5	3	4	3.5	3	2	5	3.33333	4	2	3	2	2	3
1	2	6	77	23.246	2	1.82	182	5	المعجنات, الأطعمة المقلية (بطاطا، دجاج، فلافل، دونات، نجت الدجاج), الأطعمة سريعة التحضير (أندومي، معكرونة), اللحوم المصنعة (برغر، نقانق), شاورما اللحم أو الدجاج أو الدجاج المقرمش	4	4	4	2	5	4	2	2	3	3	4	2	4	4	4	2	5	3.5	5	4	4.5	3	3	3	4	3	3.5	3	5	4	1	1	3	1.66667	3	2	2.5	2	3	3
2	1	1	60	22.0386	2	1.65	165	5	المعجنات, الأطعمة المقلية (بطاطا، دجاج، فلافل، دونات، نجت الدجاج), الأطعمة سريعة التحضير (أندومي، معكرونة), اللحوم المصنعة (برغر، نقانق), شاورما اللحم أو الدجاج أو الدجاج المقرمش	2	2	2	2	4	4	5	1	3.2	5	3	1	4	3	5	5	4	3.75	4	2	3	3	2	2.5	4	4	4	2	4	3	4	2	4	3.33333	2	3	2.5	5	5	4
2	1	2	53	20.7031	2	1.6	160	5	شاورما اللحم أو الدجاج أو الدجاج المقرمش	4	2	3	1	4	4	4	2	3	3	3	2	4	3	3	3	3	3	2	2	2	2	2	2	2	2	2	4	3	3.5	3	3	4	3.33333	4	3	3.5	3	3	3
2	1	1	46	20.4444	2	1.5	150	5	شاورما اللحم أو الدجاج أو الدجاج المقرمش	2	2	2	4	5	5	5	4	4.6	5	4	5	5	4	5	5	5	4.75	5	5	5	3	3	3	1	5	3	1	5	3	4	4	2	3.33333	3	1	2	1	1	1
1	1	2	58	17.9012	1	1.8	180	5	شاورما اللحم أو الدجاج أو الدجاج المقرمش	4	4	4	2	2	2	2	2	2	3	4	2	5	3	2	1	3	2.875	4	4	4	2	3	2.5	4	4	4	4	4	4	4	3	2	3	2	2	2	3	2	5
2	3	6	115	39.7924	4	1.7	170	5	المعجنات, الأطعمة المقلية (بطاطا، دجاج، فلافل، دونات، نجت الدجاج), الأطعمة سريعة التحضير (أندومي، معكرونة), اللحوم المصنعة (برغر، نقانق), شاورما اللحم أو الدجاج أو الدجاج المقرمش	5	5	5	1	5	5	4	1	3.2	4	1	1	5	2	3	4	1	2.625	2	4	3	4	3	3.5	2	4	3	2	3	2.5	2	2	2	2	3	3	3	4	3	3
2	1	1	45	21.4031	2	1.45	145	5	المعجنات, الأطعمة المقلية (بطاطا، دجاج، فلافل، دونات، نجت الدجاج), الأطعمة سريعة التحضير (أندومي، معكرونة), اللحوم المصنعة (برغر، نقانق), شاورما اللحم أو الدجاج أو الدجاج المقرمش	2	2	2	2	5	5	5	2	3.8	5	5	3	5	5	5	5	5	4.75	4	4	4	4	4	4	5	5	5	1	3	2	1	1	4	2	3	1	2	3	1	3
2	1	6	73	27.4756	3	1.63	163	5	اللحوم المصنعة (برغر، نقانق), شاورما اللحم أو الدجاج أو الدجاج المقرمش	4	2	3	1	5	5	4	2	3.4	3	1	1	4	1	4	4	4	2.75	1	3	2	2	1	1.5	2	4	3	1	4	2.5	1	4	1	2	2	1	1.5	2	3	3
1	1	1	70	21.6049	2	1.8	180	5	شاورما اللحم أو الدجاج أو الدجاج المقرمش	1	2	1.5	4	4	2	5	1	3.2	4	3	3	2	5	2	3	5	3.375	1	2	1.5	1	1	1	5	1	3	1	4	2.5	4	3	3	3.33333	3	3	3	3	3	4
2	1	1	70	25.4028	3	1.66	166	5	شاورما اللحم أو الدجاج أو الدجاج المقرمش	4	5	4.5	5	5	5	5	5	5	5	5	3	5	1	5	5	5	4.25	1	4	2.5	4	4	4	5	4	4.5	5	4	4.5	5	5	4	4.66667	1	1	1	1	1	4
1	1	6	120	38.3032	4	1.77	177	5	المعجنات, الأطعمة المقلية (بطاطا، دجاج، فلافل، دونات، نجت الدجاج), الأطعمة سريعة التحضير (أندومي، معكرونة), اللحوم المصنعة (برغر، نقانق), شاورما اللحم أو الدجاج أو الدجاج المقرمش	2	2	2	1	2	4	5	2	2.8	4	2	1	5	1	5	5	5	3.5	1	1	1	2	2	2	2	5	3.5	3	2	2.5	2	4	2	2.66667	4	1	2.5	1	1	1
2	1	1	58	21.3039	2	1.65	165	5	الأطعمة المقلية (بطاطا، دجاج، فلافل، دونات، نجت الدجاج)	1	2	1.5	4	4	4	4	2	3.6	5	5	4	5	5	5	5	4	4.75	3	2	2.5	1	1	1	4	2	3	4	4	4	4	2	2	2.66667	2	2	2	2	2	2
1	1	4	83	24.7843	2	1.83	183	5	المعجنات, الأطعمة المقلية (بطاطا، دجاج، فلافل، دونات، نجت الدجاج), اللحوم المصنعة (برغر، نقانق), شاورما اللحم أو الدجاج أو الدجاج المقرمش	2	2	2	4	4	4	5	2	3.8	5	4	1	4	1	5	5	4	3.625	2	2	2	2	2	2	2	4	3	2	4	3	4	4	4	4	4	2	3	4	3	4
2	1	2	70	25.7117	3	1.65	165	5	الأطعمة المقلية (بطاطا، دجاج، فلافل، دونات، نجت الدجاج), اللحوم المصنعة (برغر، نقانق), شاورما اللحم أو الدجاج أو الدجاج المقرمش	2	2	2	1	2	2	4	2	2.2	4	2	3	5	2	4	4	3	3.375	1	1	1	3	2	2.5	1	3	2	2	2	2	4	1	1	2	3	2	2.5	5	5	5
2	1	6	70	26.6728	3	1.62	162	5	المعجنات, الأطعمة المقلية (بطاطا، دجاج، فلافل، دونات، نجت الدجاج), الأطعمة سريعة التحضير (أندومي، معكرونة), اللحوم المصنعة (برغر، نقانق), شاورما اللحم أو الدجاج أو الدجاج المقرمش	5	4	4.5	1	4	4	2	1	2.4	5	2	1	4	1	3	4	2	2.75	3	3	3	2	2	2	3	4	3.5	5	4	4.5	1	1	2	1.33333	2	1	1.5	5	5	4
2	1	6	65	23.5883	2	1.66	166	5	جميع ما 1	2	2	2	2	1	5	5	4	3.4	5	4	5	5	4	5	5	5	4.75	4	4	4	4	4	4	4	4	4	2	5	3.5	1	1	2	1.33333	2	2	2	2	2	3
1	1	5	70	21.3669	2	1.81	181	5	جميع ما 1	2	2	2	4	4	4	2	1	3	3	4	3	5	4	3	3	3	3.5	2	2	2	1	2	1.5	2	2	2	2	2	2	2	3	3	2.66667	4	2	3	3	3	5
2	1	4	52	21.3675	2	1.56	156	5	جميع ما 1	2	2	2	4	4	4	5	2	3.8	5	3	3	5	3	4	4	4	3.875	2	2	2	2	1	1.5	2	4	3	2	4	3	1	1	2	1.33333	2	2	2	1	1	1
2	1	4	46	17.9687	1	1.6	160	5	جميع ما 1	2	2	2	2	4	4	4	2	3.2	5	5	4	5	5	4	5	4	4.625	2	2	2	2	3	2.5	2	4	3	1	2	1.5	3	2	2	2.33333	3	3	3	3	3	3
2	1	2	70	23.1206	2	1.74	174	5	جميع ما 1	4	4	4	2	4	4	5	2	3.4	5	3	3	5	3	4	5	5	4.125	4	3	3.5	3	3	3	4	2	3	2	4	3	5	1	2	2.66667	2	1	1.5	2	2	2
2	1	1	56	22.4323	2	1.58	158	5	جميع ما 1	4	4	4	2	4	4	4	2	3.2	5	1	3	5	5	5	5	5	4.25	2	3	2.5	3	3	3	3	4	3.5	3	3	3	4	2	1	2.33333	3	1	2	1	1	3
1	1	1	86	26.2507	3	1.81	181	5	جميع ما 1	2	2	2	2	5	5	5	1	3.6	5	5	5	4	5	5	3	4	4.5	4	3	3.5	2	3	2.5	4	5	4.5	4	3	3.5	5	1	2	2.66667	3	3	3	1	1	1
2	1	1	80	29.3848	3	1.65	165	5	الأطعمة المقلية (بطاطا، دجاج، فلافل، دونات، نجت الدجاج), الأطعمة سريعة التحضير (أندومي، معكرونة)	2	2	2	2	4	4	4	2	3.2	3	3	3	4	3	4	4	4	3.5	3	3	3	3	4	3.5	3	4	3.5	3	3	3	3	2	3	2.66667	3	2	2.5	3	3	3
2	1	1	40	14.6924	1	1.65	165	5	جميع ما 1	2	2	2	1	4	4	4	2	3	3	1	3	4	1	3	4	5	3	2	3	2.5	3	3	3	3	3	3	3	4	3.5	4	4	4	4	3	3	3	2	3	3
1	1	1	68	23.5294	2	1.7	170	5	شاورما اللحم أو الدجاج أو الدجاج المقرمش	4	4	4	2	4	4	4	2	3.2	5	5	1	5	1	5	5	1	3.5	4	4	4	4	4	4	4	4	4	4	2	3	2	2	4	2.66667	2	2	2	3	1	3
2	1	1	60	26.6667	3	1.5	150	5	جميع ما 1	2	2	2	2	4	4	4	2	3.2	3	3	2	5	3	4	4	4	3.5	4	2	3	2	3	2.5	2	3	2.5	2	3	2.5	4	3	3	3.33333	3	3	3	3	4	3
2	1	2	60	24.0346	2	1.58	158	5	جميع ما 1	4	4	4	4	2	4	5	2	3.4	5	3	4	5	5	4	3	5	4.25	4	4	4	4	4	4	3	4	3.5	1	3	2	4	1	4	3	3	1	2	3	1	2
1	1	5	90	27.7778	3	1.8	180	5	الأطعمة المقلية (بطاطا، دجاج، فلافل، دونات، نجت الدجاج), شاورما اللحم أو الدجاج أو الدجاج المقرمش	4	4	4	1	4	1	1	2	1.8	2	2	2	2	2	2	3	1	2	1	1	1	4	2	3	5	4	4.5	2	4	3	2	2	5	3	5	2	3.5	4	1	1
2	1	1	70	29.1363	3	1.55	155	5	جميع ما 1	2	2	2	2	4	2	5	2	3	5	2	1	5	3	2	5	1	3	4	1	2.5	3	3	3	2	3	2.5	2	3	2.5	3	2	3	2.66667	3	3	3	1	1	1
2	1	1	63	23.7118	2	1.63	163	5	جميع ما 1	4	4	4	4	4	4	2	1	3	3	4	3	4	2	4	3	1	3	5	4	4.5	2	3	2.5	1	4	2.5	2	3	2.5	2	3	4	3	3	2	2.5	3	5	4
1	1	1	74	21.1616	2	1.87	187	5	الأطعمة المقلية (بطاطا، دجاج، فلافل، دونات، نجت الدجاج), اللحوم المصنعة (برغر، نقانق), شاورما اللحم أو الدجاج أو الدجاج المقرمش	1	1	1	2	5	5	5	2	3.8	5	4	5	5	5	5	5	3	4.625	4	1	2.5	4	3	3.5	1	2	1.5	5	1	3	5	5	3	4.33333	3	5	4	2	1	2
2	1	3	58	22.6562	2	1.6	160	6	المعجنات	2	2	2	2	4	4	4	4	3.6	2	1	2	4	2	3	3	1	2.25	3	3	3	3	3	3	2	3	2.5	1	3	2	1	1	3	1.66667	3	3	3	3	2	2
2	3	1	80	28.0102	3	1.69	169	4	المعجنات	2	4	3	5	4	5	2	2	3.6	2	4	4	2	3	4	4	3	3.25	2	3	2.5	3	3	3	3	3	3	3	3	3	3	3	2	2.66667	2	4	3	4	2	2
2	1	2	78	27.968	3	1.67	167	4	شاورما اللحم أو الدجاج أو الدجاج المقرمش	1	2	1.5	2	2	1	1	2	1.6	3	1	1	3	1	3	3	1	2	2	4	3	5	4	4.5	4	4	4	4	4	4	4	4	4	4	4	4	4	5	5	4
2	1	1	51	19.9219	2	1.6	160	1	المعجنات	1	1	1	1	2	2	1	1	1.4	1	1	1	1	1	1	1	2	1.125	1	1	1	1	3	2	5	5	5	5	5	5	5	5	5	5	3	1	2	3	2	4
2	1	1	55	21.4844	2	1.6	160	1	المعجنات	1	1	1	1	4	2	1	2	2	1	1	5	4	1	4	1	1	2.25	2	4	3	3	3	3	5	4	4.5	5	5	5	5	5	1	3.66667	5	1	3	1	1	1
2	1	3	42	16.6133	1	1.59	159	1	المعجنات, الأطعمة المقلية (بطاطا، دجاج، فلافل، دونات، نجت الدجاج)	1	1	1	1	2	2	2	2	1.8	3	3	5	3	3	3	3	3	3.25	2	2	2	3	1	2	1	4	2.5	5	3	4	4	5	3	4	3	3	3	4	3	3
2	1	2	57	20.4382	2	1.67	167	2	المعجنات, الأطعمة المقلية (بطاطا، دجاج، فلافل، دونات، نجت الدجاج)	2	2	2	1	4	4	4	2	3	4	2	2	5	2	3	4	3	3.125	3	3	3	4	2	3	4	4	4	3	4	3.5	5	2	2	3	2	1	1.5	4	2	2
2	1	2	68	24.093	2	1.68	168	2	الأطعمة سريعة التحضير (أندومي، معكرونة), اللحوم المصنعة (برغر، نقانق)	2	2	2	2	4	4	4	4	3.6	3	5	3	3	5	4	3	5	3.875	1	2	1.5	2	1	1.5	4	4	4	4	4	4	4	4	2	3.33333	4	3	3.5	2	2	3
2	1	2	60	23.4375	2	1.6	160	2	الأطعمة المقلية (بطاطا، دجاج، فلافل، دونات، نجت الدجاج)	4	2	3	2	4	4	4	2	3.2	3	3	3	5	3	3	5	3	3.5	1	3	2	3	4	3.5	5	4	4.5	4	5	4.5	4	4	4	4	2	4	3	4	4	4
2	1	1	68	23.5294	2	1.7	170	2	الأطعمة المقلية (بطاطا، دجاج، فلافل، دونات، نجت الدجاج), الأطعمة سريعة التحضير (أندومي، معكرونة), شاورما اللحم أو الدجاج أو الدجاج المقرمش	2	2	2	2	5	5	5	2	3.8	3	3	2	5	4	3	3	4	3.375	2	2	2	2	3	2.5	5	4	4.5	4	5	4.5	5	4	5	4.66667	2	2	2	4	3	3
2	1	1	60	22.8624	2	1.62	162	2	المعجنات, الأطعمة المقلية (بطاطا، دجاج، فلافل، دونات، نجت الدجاج), الأطعمة سريعة التحضير (أندومي، معكرونة), اللحوم المصنعة (برغر، نقانق), شاورما اللحم أو الدجاج أو الدجاج المقرمش	2	2	2	2	5	5	5	2	3.8	2	4	2	4	1	4	4	4	3.125	2	2	2	2	5	3.5	4	5	4.5	4	5	4.5	5	2	3	3.33333	2	1	1.5	3	3	3
1	1	6	95	28.6801	3	1.82	182	4	الأطعمة المقلية (بطاطا، دجاج، فلافل، دونات، نجت الدجاج)	2	2	2	2	2	2	4	2	2.4	3	1	2	4	1	3	3	4	2.625	3	3	3	3	3	3	3	3	3	3	3	3	3	3	3	3	3	3	3	3	3	3
1	1	6	95	28.6801	3	1.82	182	4	الأطعمة المقلية (بطاطا، دجاج، فلافل، دونات، نجت الدجاج)	2	2	2	2	2	2	4	2	2.4	3	1	2	4	1	3	3	4	2.625	3	3	3	3	3	3	3	3	3	3	3	3	3	3	3	3	3	3	3	3	3	3
2	1	1	57	22.8329	2	1.58	158	2	المعجنات, الأطعمة المقلية (بطاطا، دجاج، فلافل، دونات، نجت الدجاج), الأطعمة سريعة التحضير (أندومي، معكرونة), اللحوم المصنعة (برغر، نقانق), شاورما اللحم أو الدجاج أو الدجاج المقرمش	4	4	4	1	4	2	4	1	2.4	3	3	1	4	2	4	3	4	3	1	4	2.5	4	3	3.5	5	5	5	2	4	3	5	4	3	4	4	1	2.5	3	2	4
2	1	1	60	24.974	2	1.55	155	2	الأطعمة المقلية (بطاطا، دجاج، فلافل، دونات، نجت الدجاج), الأطعمة سريعة التحضير (أندومي، معكرونة), اللحوم المصنعة (برغر، نقانق), شاورما اللحم أو الدجاج أو الدجاج المقرمش	4	4	4	1	4	4	4	1	2.8	4	3	1	5	1	5	4	3	3.25	4	4	4	4	4	4	3	2	2.5	5	4	4.5	4	4	2	3.33333	2	2	2	3	3	3
2	1	1	75	27.5482	3	1.65	165	4	اللحوم المصنعة (برغر، نقانق), شاورما اللحم أو الدجاج أو الدجاج المقرمش	2	4	3	1	4	4	2	2	2.6	2	2	1	3	2	2	3	1	2	4	4	4	5	1	3	5	5	5	5	1	3	5	4	5	4.66667	3	2	2.5	3	3	3
2	1	1	46	19.1467	2	1.55	155	2	المعجنات, الأطعمة المقلية (بطاطا، دجاج، فلافل، دونات، نجت الدجاج), الأطعمة سريعة التحضير (أندومي، معكرونة), شاورما اللحم أو الدجاج أو الدجاج المقرمش	4	4	4	4	4	4	4	4	4	5	3	3	4	3	4	4	3	3.625	4	3	3.5	4	2	3	4	4	4	3	4	3.5	2	3	3	2.66667	3	3	3	2	2	2
2	1	1	58	21.3039	2	1.65	165	2	الأطعمة المقلية (بطاطا، دجاج، فلافل، دونات، نجت الدجاج), شاورما اللحم أو الدجاج أو الدجاج المقرمش	2	4	3	2	4	4	4	1	3	5	3	2	3	1	5	5	4	3.5	2	4	3	2	3	2.5	4	4	4	4	5	4.5	5	2	3	3.33333	3	4	3.5	3	2	2
2	1	3	63	22.5896	2	1.67	167	2	الأطعمة المقلية (بطاطا، دجاج، فلافل، دونات، نجت الدجاج)	2	4	3	2	4	4	5	2	3.4	5	2	4	5	2	5	5	5	4.125	2	2	2	5	3	4	4	5	4.5	2	4	3	5	2	2	3	2	2	2	5	4	5
2	1	2	67	24.3141	2	1.66	166	2	شاورما اللحم أو الدجاج أو الدجاج المقرمش	5	5	5	1	2	4	4	2	2.6	3	3	3	5	5	2	3	4	3.5	1	5	3	3	4	3.5	5	5	5	1	5	3	5	3	2	3.33333	2	3	2.5	1	1	2
2	1	1	57	20.6852	2	1.66	166	2	شاورما اللحم أو الدجاج أو الدجاج المقرمش	4	4	4	1	4	4	4	2	3	3	5	1	5	1	3	3	1	2.75	4	4	4	4	3	3.5	5	1	3	5	4	4.5	5	5	3	4.33333	5	2	3.5	1	1	1
2	1	1	53	20.9644	2	1.59	159	2	المعجنات, الأطعمة المقلية (بطاطا، دجاج، فلافل، دونات، نجت الدجاج), الأطعمة سريعة التحضير (أندومي، معكرونة), اللحوم المصنعة (برغر، نقانق), شاورما اللحم أو الدجاج أو الدجاج المقرمش	4	4	4	2	5	5	5	4	4.2	5	5	5	5	5	5	5	5	5	4	4	4	2	3	2.5	4	4	4	2	4	3	4	1	5	3.33333	5	1	3	1	1	1
2	1	1	60	22.8624	2	1.62	162	2	الأطعمة المقلية (بطاطا، دجاج، فلافل، دونات، نجت الدجاج)	4	4	4	1	4	4	4	2	3	5	2	3	5	1	4	5	3	3.5	4	4	4	4	3	3.5	4	3	3.5	2	3	2.5	4	4	4	4	3	3	3	2	2	2
1	1	1	65	20.7476	2	1.77	177	2	شاورما اللحم أو الدجاج أو الدجاج المقرمش	2	2	2	2	4	4	4	2	3.2	4	5	2	4	5	2	2	2	3.25	2	2	2	2	2	2	3	4	3.5	2	4	3	4	4	4	4	4	2	3	1	1	2
2	1	1	53	20.7031	2	1.6	160	2	الأطعمة سريعة التحضير (أندومي، معكرونة), اللحوم المصنعة (برغر، نقانق), شاورما اللحم أو الدجاج أو الدجاج المقرمش	2	2	2	2	2	2	4	2	2.4	4	4	2	4	3	2	3	4	3.25	1	1	1	2	2	2	5	5	5	4	4	4	4	2	3	3	3	4	3.5	1	1	2
2	1	1	54	21.0937	2	1.6	160	2	المعجنات, الأطعمة المقلية (بطاطا، دجاج، فلافل، دونات، نجت الدجاج), اللحوم المصنعة (برغر، نقانق)	2	2	2	1	4	4	4	2	3	5	5	3	5	5	5	5	3	4.5	2	2	2	2	2	2	5	4	4.5	2	4	3	4	2	2	2.66667	3	1	2	3	3	5
2	1	1	67	24.9108	2	1.64	164	2	الأطعمة المقلية (بطاطا، دجاج، فلافل، دونات، نجت الدجاج), اللحوم المصنعة (برغر، نقانق), شاورما اللحم أو الدجاج أو الدجاج المقرمش	4	4	4	2	4	4	4	1	3	4	1	3	4	2	4	4	4	3.25	4	2	3	4	3	3.5	3	4	3.5	2	4	3	5	2	2	3	4	3	3.5	4	4	4
1	1	1	70	23.6614	2	1.72	172	2	اللحوم المصنعة (برغر، نقانق), شاورما اللحم أو الدجاج أو الدجاج المقرمش	4	4	4	2	4	4	4	1	3	5	5	4	3	5	5	5	5	4.625	3	3	3	4	2	3	4	4	4	4	4	4	5	5	4	4.66667	2	2	2	1	1	1
2	1	2	56	21.875	2	1.6	160	2	المعجنات, الأطعمة المقلية (بطاطا، دجاج، فلافل، دونات، نجت الدجاج), الأطعمة سريعة التحضير (أندومي، معكرونة), اللحوم المصنعة (برغر، نقانق), شاورما اللحم أو الدجاج أو الدجاج المقرمش	1	4	2.5	2	2	2	4	4	2.8	4	5	4	5	4	4	5	5	4.5	2	2	2	2	2	2	4	4	4	1	2	1.5	5	2	4	3.66667	4	2	3	3	3	5
1	1	1	77	23.7654	2	1.8	180	2	شاورما اللحم أو الدجاج أو الدجاج المقرمش	4	4	4	2	5	5	4	2	3.6	5	4	2	5	3	2	5	3	3.625	1	2	1.5	4	3	3.5	2	4	3	2	2	2	2	2	3	2.33333	2	1	1.5	3	3	3
2	3	2	60	24.0346	2	1.58	158	2	شاورما اللحم أو الدجاج أو الدجاج المقرمش	2	2	2	1	2	2	2	2	1.8	3	3	3	2	1	4	4	3	2.875	3	3	3	3	3	3	2	2	2	3	3	3	3	3	3	3	3	4	3.5	3	3	3
2	1	3	57	23.1247	2	1.57	157	2	شاورما اللحم أو الدجاج أو الدجاج المقرمش	2	2	2	2	4	4	4	2	3.2	4	1	2	5	5	4	4	3	3.5	4	4	4	4	2	3	5	5	5	2	2	2	4	4	4	4	4	4	4	1	2	5
2	1	1	50	18.3655	2	1.65	165	2	الأطعمة المقلية (بطاطا، دجاج، فلافل، دونات، نجت الدجاج), شاورما اللحم أو الدجاج أو الدجاج المقرمش	2	2	2	2	4	2	5	2	3	4	3	3	5	3	4	4	4	3.75	2	2	2	4	2	3	5	5	5	3	5	4	4	3	3	3.33333	4	3	3.5	2	3	2
1	1	1	54	18.0427	2	1.73	173	2	المعجنات, الأطعمة المقلية (بطاطا، دجاج، فلافل، دونات، نجت الدجاج), الأطعمة سريعة التحضير (أندومي، معكرونة), اللحوم المصنعة (برغر، نقانق), شاورما اللحم أو الدجاج أو الدجاج المقرمش	2	4	3	2	4	5	5	2	3.6	5	5	1	5	5	5	5	5	4.5	5	3	4	3	3	3	2	5	3.5	1	5	3	1	2	4	2.33333	1	1	1	5	5	3
2	1	1	64	23.7954	2	1.64	164	2	الأطعمة سريعة التحضير (أندومي، معكرونة)	1	1	1	1	5	4	4	1	3	3	3	2	5	3	4	3	2	3.125	1	1	1	1	4	2.5	5	4	4.5	5	4	4.5	3	2	5	3.33333	3	3	3	2	2	2
2	1	6	70	27.3437	3	1.6	160	3	الأطعمة المقلية (بطاطا، دجاج، فلافل، دونات، نجت الدجاج), الأطعمة سريعة التحضير (أندومي، معكرونة), شاورما اللحم أو الدجاج أو الدجاج المقرمش	4	4	4	2	4	4	5	1	3.2	5	3	4	3	5	5	5	5	4.375	3	4	3.5	2	4	3	4	4	4	4	5	4.5	1	3	4	2.66667	3	4	3.5	5	5	5
2	1	1	40	17.313	1	1.52	152	2	المعجنات, الأطعمة المقلية (بطاطا، دجاج، فلافل، دونات، نجت الدجاج), الأطعمة سريعة التحضير (أندومي، معكرونة), شاورما اللحم أو الدجاج أو الدجاج المقرمش	2	2	2	1	2	2	2	2	1.8	3	4	2	4	4	3	2	3	3.125	2	2	2	2	3	2.5	4	4	4	4	4	4	4	4	4	4	3	2	2.5	2	1	1
2	1	1	50	22.2222	2	1.5	150	2	شاورما اللحم أو الدجاج أو الدجاج المقرمش	4	2	3	2	4	2	2	1	2.2	3	2	2	4	2	2	4	3	2.75	4	4	4	3	1	2	5	4	4.5	4	5	4.5	5	4	5	4.66667	2	2	2	1	1	4
2	1	1	70	25.4028	3	1.66	166	5	الأطعمة المقلية (بطاطا، دجاج، فلافل، دونات، نجت الدجاج), شاورما اللحم أو الدجاج أو الدجاج المقرمش	1	1	1	2	4	4	4	2	3.2	3	3	1	4	3	3	3	3	2.875	1	1	1	2	3	2.5	4	4	4	3	4	3.5	4	3	3	3.33333	3	3	3	3	3	3
2	1	3	70	24.2215	2	1.7	170	2	الأطعمة المقلية (بطاطا، دجاج، فلافل، دونات، نجت الدجاج), الأطعمة سريعة التحضير (أندومي، معكرونة), شاورما اللحم أو الدجاج أو الدجاج المقرمش	2	2	2	1	2	2	4	2	2.2	4	1	1	4	3	3	3	4	2.875	1	2	1.5	2	1	1.5	4	4	4	5	4	4.5	5	5	3	4.33333	3	1	2	1	1	3
2	1	1	53	20.7031	2	1.6	160	2	الأطعمة سريعة التحضير (أندومي، معكرونة), اللحوم المصنعة (برغر، نقانق), شاورما اللحم أو الدجاج أو الدجاج المقرمش	2	2	2	2	2	2	4	2	2.4	4	4	2	4	3	2	3	4	3.25	1	1	1	2	2	2	5	5	5	4	4	4	4	2	3	3	3	4	3.5	1	1	2
1	1	1	140	40.4671	4	1.86	186	5	شاورما اللحم أو الدجاج أو الدجاج المقرمش	2	4	3	1	2	4	4	1	2.4	4	2	1	3	3	4	5	1	2.875	1	2	1.5	4	2	3	3	4	3.5	3	4	3.5	5	3	4	4	2	3	2.5	5	1	2
2	1	3	70	25.7117	3	1.65	165	4	شاورما اللحم أو الدجاج أو الدجاج المقرمش	2	2	2	2	4	4	5	2	3.4	4	1	2	5	2	3	5	4	3.25	2	4	3	2	4	3	4	4	4	1	2	1.5	2	2	4	2.66667	2	2	2	2	2	2
1	1	1	55	17.9592	1	1.75	175	2	الأطعمة المقلية (بطاطا، دجاج، فلافل، دونات، نجت الدجاج), الأطعمة سريعة التحضير (أندومي، معكرونة), اللحوم المصنعة (برغر، نقانق), شاورما اللحم أو الدجاج أو الدجاج المقرمش	2	2	2	2	4	4	4	2	3.2	3	2	2	5	1	4	4	3	3	2	2	2	2	4	3	5	4	4.5	3	4	3.5	4	4	3	3.66667	2	2	2	3	4	3
2	1	1	70	25.4028	3	1.66	166	4	شاورما اللحم أو الدجاج أو الدجاج المقرمش	4	2	3	4	5	5	5	2	4.2	5	1	3	3	5	5	5	5	4	4	4	4	3	2	2.5	4	4	4	4	4	4	4	2	3	3	3	1	2	3	3	4
2	1	1	62	23.9188	2	1.61	161	2	المعجنات, الأطعمة المقلية (بطاطا، دجاج، فلافل، دونات، نجت الدجاج)	1	2	1.5	2	4	2	4	1	2.6	4	5	2	5	3	5	3	4	3.875	1	2	1.5	2	2	2	4	3	3.5	2	3	2.5	5	2	3	3.33333	4	2	3	1	1	3
2	1	2	58	21.5645	2	1.64	164	2	المعجنات, الأطعمة المقلية (بطاطا، دجاج، فلافل، دونات، نجت الدجاج), الأطعمة سريعة التحضير (أندومي، معكرونة), اللحوم المصنعة (برغر، نقانق), شاورما اللحم أو الدجاج أو الدجاج المقرمش	4	2	3	2	4	4	4	4	3.6	5	1	4	5	1	3	4	5	3.5	4	4	4	4	3	3.5	4	4	4	1	2	1.5	3	2	2	2.33333	2	2	2	1	1	2
2	1	2	90	34.7209	4	1.61	161	4	المعجنات, الأطعمة المقلية (بطاطا، دجاج، فلافل، دونات، نجت الدجاج), شاورما اللحم أو الدجاج أو الدجاج المقرمش	1	1	1	2	4	4	2	2	2.8	3	2	3	4	3	4	4	2	3.125	4	4	4	1	3	2	5	5	5	5	5	5	5	3	2	3.33333	3	2	2.5	3	3	4
1	1	2	77	26.9598	3	1.69	169	4	المعجنات, الأطعمة المقلية (بطاطا، دجاج، فلافل، دونات، نجت الدجاج), شاورما اللحم أو الدجاج أو الدجاج المقرمش	2	4	3	2	4	1	5	2	2.8	5	2	2	5	5	5	5	5	4.25	4	4	4	2	3	2.5	4	4	4	2	2	2	2	1	4	2.33333	3	1	2	2	1	3
2	1	1	50	20.8117	2	1.55	155	2	المعجنات, الأطعمة المقلية (بطاطا، دجاج، فلافل، دونات، نجت الدجاج), الأطعمة سريعة التحضير (أندومي، معكرونة), شاورما اللحم أو الدجاج أو الدجاج المقرمش	4	4	4	2	2	2	4	2	2.4	3	4	3	3	3	3	3	3	3.125	3	3	3	4	2	3	4	4	4	2	4	3	4	3	4	3.66667	3	2	2.5	3	3	3
2	1	3	73	28.5156	3	1.6	160	4	شاورما اللحم أو الدجاج أو الدجاج المقرمش	2	4	3	1	4	4	4	1	2.8	5	4	2	5	2	5	5	4	4	4	4	4	3	4	3.5	4	4	4	4	4	4	2	2	4	2.66667	2	2	2	3	3	4
2	1	1	55	21.4844	2	1.6	160	2	اللحوم المصنعة (برغر، نقانق), شاورما اللحم أو الدجاج أو الدجاج المقرمش	2	2	2	2	4	4	4	2	3.2	4	3	1	4	2	3	3	3	2.875	3	4	3.5	3	4	3.5	3	3	3	3	3	3	3	2	2	2.33333	3	2	2.5	3	3	3
2	1	1	70	21.6049	2	1.8	180	2	اللحوم المصنعة (برغر، نقانق)	2	4	3	1	4	2	4	2	2.6	4	2	1	5	2	4	3	4	3.125	2	4	3	1	3	2	4	4	4	4	5	4.5	5	2	2	3	2	2	2	1	1	1
2	3	1	62	25.8065	3	1.55	155	2	الأطعمة المقلية (بطاطا، دجاج، فلافل، دونات، نجت الدجاج), الأطعمة سريعة التحضير (أندومي، معكرونة), شاورما اللحم أو الدجاج أو الدجاج المقرمش	2	2	2	2	5	2	2	2	2.6	3	3	2	3	2	3	4	3	2.875	2	2	2	2	3	2.5	4	3	3.5	3	3	3	4	3	3	3.33333	4	3	3.5	3	2	3
2	1	2	46	17.9687	1	1.6	160	2	شاورما اللحم أو الدجاج أو الدجاج المقرمش	1	2	1.5	1	5	5	4	4	3.8	5	2	5	5	3	5	5	4	4.25	2	2	2	2	1	1.5	4	4	4	4	4	4	4	2	2	2.66667	3	2	2.5	3	1	2
2	1	1	84	32.0073	4	1.62	162	5	الأطعمة المقلية (بطاطا، دجاج، فلافل، دونات، نجت الدجاج)	2	2	2	2	4	4	4	2	3.2	3	3	2	4	3	4	4	4	3.375	1	2	1.5	3	4	3.5	4	4	4	3	4	3.5	4	3	3	3.33333	2	2	2	2	2	3
2	1	1	55	20.202	2	1.65	165	2	الأطعمة المقلية (بطاطا، دجاج، فلافل، دونات، نجت الدجاج)	2	2	2	4	4	4	5	2	3.8	5	1	2	5	4	5	5	4	3.875	2	2	2	2	4	3	4	4	4	1	1	1	3	1	2	2	2	2	2	3	4	4
2	1	2	58	23.2335	2	1.58	158	2	شاورما اللحم أو الدجاج أو الدجاج المقرمش	2	2	2	2	4	4	4	2	3.2	4	4	1	4	2	4	3	4	3.25	4	4	4	4	4	4	4	2	3	4	4	4	4	4	4	4	3	2	2.5	1	2	4
2	1	2	50	18.3655	2	1.65	165	2	الأطعمة المقلية (بطاطا، دجاج، فلافل، دونات، نجت الدجاج), اللحوم المصنعة (برغر، نقانق), شاورما اللحم أو الدجاج أو الدجاج المقرمش	4	2	3	1	4	4	4	1	2.8	4	4	1	4	3	2	3	4	3.125	2	4	3	4	5	4.5	2	4	3	4	4	4	2	2	4	2.66667	4	2	3	2	2	2
2	1	1	60	22.8624	2	1.62	162	2	الأطعمة المقلية (بطاطا، دجاج، فلافل، دونات، نجت الدجاج)	4	4	4	2	4	5	5	2	3.6	4	5	3	4	1	4	3	4	3.5	2	3	2.5	2	2	2	4	5	4.5	2	4	3	1	2	3	2	2	1	1.5	4	4	4
1	1	1	103	30.423	4	1.84	184	5	الأطعمة المقلية (بطاطا، دجاج، فلافل، دونات، نجت الدجاج), شاورما اللحم أو الدجاج أو الدجاج المقرمش	5	2	3.5	1	5	5	4	2	3.4	3	1	3	4	1	3	4	5	3	3	2	2.5	2	2	2	5	5	5	3	3	3	3	4	3	3.33333	2	4	3	3	3	3
2	1	1	60	25.2994	3	1.54	154	4	شاورما اللحم أو الدجاج أو الدجاج المقرمش	2	2	2	2	4	4	2	2	2.8	4	3	2	4	3	2	2	3	2.875	2	2	2	4	3	3.5	4	4	4	4	3	3.5	3	4	3	3.33333	3	4	3.5	1	1	1
1	1	1	65	23.8751	2	1.65	165	2	الأطعمة المقلية (بطاطا، دجاج، فلافل، دونات، نجت الدجاج)	2	2	2	2	4	4	5	2	3.4	5	2	2	5	2	5	5	4	3.75	4	2	3	4	3	3.5	4	4	4	4	4	4	4	4	4	4	2	2	2	3	3	3
2	1	2	65	25.3906	3	1.6	160	4	الأطعمة سريعة التحضير (أندومي، معكرونة)	2	2	2	2	4	4	4	2	3.2	4	3	2	3	2	3	3	4	3	2	2	2	3	4	3.5	4	3	3.5	3	3	3	3	3	4	3.33333	3	3	3	3	3	2
1	1	1	85	27.4406	3	1.76	176	4	الأطعمة المقلية (بطاطا، دجاج، فلافل، دونات، نجت الدجاج), الأطعمة سريعة التحضير (أندومي، معكرونة), اللحوم المصنعة (برغر، نقانق), شاورما اللحم أو الدجاج أو الدجاج المقرمش	4	4	4	1	4	2	5	2	2.8	3	4	3	5	4	3	4	2	3.5	2	4	3	3	2	2.5	5	4	4.5	5	4	4.5	5	5	3	4.33333	2	2	2	4	2	5
2	1	1	50	23.7812	2	1.45	145	2	شاورما اللحم أو الدجاج أو الدجاج المقرمش	4	4	4	2	4	2	4	2	2.8	3	3	3	3	3	3	3	3	3	2	3	2.5	3	3	3	3	3	3	3	3	3	3	3	3	3	3	3	3	3	3	3
2	1	6	63	23.1405	2	1.65	165	2	المعجنات, الأطعمة المقلية (بطاطا، دجاج، فلافل، دونات، نجت الدجاج), شاورما اللحم أو الدجاج أو الدجاج المقرمش	2	2	2	1	4	4	2	2	2.6	2	3	1	4	3	2	2	3	2.5	2	2	2	3	1	2	4	3	3.5	5	5	5	5	5	5	5	4	2	3	1	1	1
2	1	1	57	21.7193	2	1.62	162	2	الأطعمة المقلية (بطاطا، دجاج، فلافل، دونات، نجت الدجاج), الأطعمة سريعة التحضير (أندومي، معكرونة), اللحوم المصنعة (برغر، نقانق)	2	2	2	1	2	2	4	2	2.2	3	1	3	5	3	4	3	1	2.875	1	2	1.5	1	3	2	5	5	5	4	5	4.5	5	5	5	5	5	4	4.5	5	4	5
2	1	1	64	23.7954	2	1.64	164	2	جميع ما 1	2	2	2	2	5	5	5	2	3.8	5	3	3	5	3	5	5	3	4	2	4	3	5	2	3.5	1	5	3	2	4	3	2	4	2	2.66667	4	2	3	3	3	3
1	1	2	70	27.3437	3	1.6	160	4	الأطعمة المقلية (بطاطا، دجاج، فلافل، دونات، نجت الدجاج)	2	2	2	2	2	4	2	1	2.2	5	5	4	4	3	3	3	3	3.75	3	3	3	1	3	2	3	3	3	5	2	3.5	3	5	3	3.66667	3	5	4	2	3	3
1	1	2	55	17.9592	1	1.75	175	2	جميع ما 1	2	2	2	2	4	4	5	2	3.4	5	4	3	4	4	4	5	4	4.125	2	2	2	2	3	2.5	4	4	4	3	4	3.5	4	4	3	3.66667	4	2	3	3	2	2
2	1	1	59	21.6713	2	1.65	165	2	اللحوم المصنعة (برغر، نقانق), شاورما اللحم أو الدجاج أو الدجاج المقرمش	2	2	2	2	4	4	4	2	3.2	4	3	2	5	3	3	2	1	2.875	4	4	4	2	2	2	2	4	3	2	4	3	4	2	4	3.33333	2	2	2	3	4	4
2	1	1	53	19.9481	2	1.63	163	2	جميع ما 1	2	2	2	2	5	5	5	2	3.8	5	2	4	4	3	5	5	4	4	2	3	2.5	2	3	2.5	5	5	5	2	5	3.5	5	2	2	3	2	2	2	3	4	4
2	1	2	78	24.8971	2	1.77	177	2	الأطعمة المقلية (بطاطا، دجاج، فلافل، دونات، نجت الدجاج), شاورما اللحم أو الدجاج أو الدجاج المقرمش	4	2	3	2	4	4	5	2	3.4	5	2	1	5	2	3	4	3	3.125	4	4	4	4	2	3	4	4	4	5	4	4.5	5	5	5	5	2	2	2	4	4	5
2	1	1	50	18.3655	2	1.65	165	2	المعجنات, الأطعمة المقلية (بطاطا، دجاج، فلافل، دونات، نجت الدجاج), الأطعمة سريعة التحضير (أندومي، معكرونة)	2	2	2	2	4	4	4	2	3.2	3	4	3	5	5	3	2	3	3.5	2	2	2	2	3	2.5	4	4	4	3	4	3.5	4	3	3	3.33333	3	2	2.5	1	1	1
2	1	1	55	20.4491	2	1.64	164	2	جميع ما 1	2	4	3	2	4	2	5	4	3.4	3	4	2	5	2	4	2	3	3.125	4	3	3.5	1	2	1.5	4	4	4	4	5	4.5	4	2	4	3.33333	3	2	2.5	5	5	5
2	1	1	65	23.3067	2	1.67	167	2	الأطعمة سريعة التحضير (أندومي، معكرونة)	4	4	4	4	2	2	5	2	3	5	1	3	5	1	5	5	4	3.625	1	2	1.5	4	4	4	4	4	4	4	4	4	5	4	4	4.33333	2	2	2	2	4	4
2	1	1	49	19.3821	2	1.59	159	2	الأطعمة المقلية (بطاطا، دجاج، فلافل، دونات، نجت الدجاج), الأطعمة سريعة التحضير (أندومي، معكرونة), اللحوم المصنعة (برغر، نقانق), شاورما اللحم أو الدجاج أو الدجاج المقرمش	2	2	2	4	4	2	4	2	3.2	4	1	1	3	4	4	5	5	3.375	2	2	2	3	3	3	4	1	2.5	5	2	3.5	2	5	2	3	5	3	4	3	5	3
2	1	2	55	18.8092	2	1.71	171	2	الأطعمة المقلية (بطاطا، دجاج، فلافل، دونات، نجت الدجاج), الأطعمة سريعة التحضير (أندومي، معكرونة), اللحوم المصنعة (برغر، نقانق), شاورما اللحم أو الدجاج أو الدجاج المقرمش	2	2	2	1	2	4	4	2	2.6	2	3	1	5	2	1	4	4	2.75	1	3	2	4	4	4	5	5	5	4	5	4.5	5	4	4	4.33333	3	3	3	2	1	2
2	1	1	72	28.4799	3	1.59	159	4	اللحوم المصنعة (برغر، نقانق), شاورما اللحم أو الدجاج أو الدجاج المقرمش	1	1	1	1	4	4	2	2	2.6	2	3	1	2	3	2	2	3	2.25	2	2	2	4	2	3	4	4	4	4	5	4.5	3	3	4	3.33333	4	1	2.5	3	1	2
2	1	1	45	15.3894	1	1.71	171	2	الأطعمة المقلية (بطاطا، دجاج، فلافل، دونات، نجت الدجاج), شاورما اللحم أو الدجاج أو الدجاج المقرمش	4	4	4	2	2	4	4	2	2.8	3	2	4	3	4	3	4	2	3.125	2	2	2	2	2	2	3	4	3.5	2	4	3	4	2	5	3.66667	2	4	3	5	3	5
2	1	5	69	26.9531	3	1.6	160	4	شاورما اللحم أو الدجاج أو الدجاج المقرمش	4	4	4	1	4	5	4	4	3.6	4	5	1	5	5	1	4	1	3.25	1	4	2.5	4	1	2.5	5	5	5	2	4	3	5	2	4	3.66667	2	2	2	2	1	2
2	1	5	80	28.3447	3	1.68	168	5	الأطعمة المقلية (بطاطا، دجاج، فلافل، دونات، نجت الدجاج), جميع ما 1	2	2	2	1	4	4	5	1	3	5	3	2	4	1	3	3	1	2.75	5	3	4	3	3	3	3	3	3	3	3	3	3	3	3	3	3	3	3	3	3	3
2	1	1	52	19.3337	2	1.64	164	2	جميع ما 1	2	2	2	2	4	4	4	4	3.6	4	3	4	4	3	4	4	2	3.5	2	2	2	2	2	2	4	4	4	2	4	3	2	2	2	2	2	2	2	2	2	2
2	1	1	67	24.0238	2	1.67	167	2	الأطعمة المقلية (بطاطا، دجاج، فلافل، دونات، نجت الدجاج), شاورما اللحم أو الدجاج أو الدجاج المقرمش	2	2	2	2	4	4	4	2	3.2	4	3	2	5	3	5	4	4	3.75	3	1	2	4	4	4	5	5	5	5	5	5	5	5	4	4.66667	3	4	3.5	3	2	3
2	1	1	55	22.0317	2	1.58	158	2	شاورما اللحم أو الدجاج أو الدجاج المقرمش	2	2	2	1	1	1	1	1	1	2	2	1	1	1	1	1	1	1.25	2	2	2	2	2	2	2	2	2	4	4	4	4	3	4	3.66667	2	2	2	2	2	3
2	1	1	70	28.0404	3	1.58	158	3	الأطعمة المقلية (بطاطا، دجاج، فلافل، دونات، نجت الدجاج), شاورما اللحم أو الدجاج أو الدجاج المقرمش	2	2	2	5	4	5	5	2	4.2	5	3	3	5	3	5	5	3	4	2	3	2.5	4	4	4	4	4	4	3	4	3.5	4	3	4	3.66667	3	2	2.5	3	3	3
2	1	1	47	19.563	2	1.55	155	2	المعجنات	4	2	3	1	2	2	2	1	1.6	3	2	1	3	2	2	3	2	2.25	3	4	3.5	2	3	2.5	4	3	3.5	3	4	3.5	2	2	4	2.66667	3	4	3.5	2	3	4
2	1	1	59	23.0469	2	1.6	160	2	الأطعمة المقلية (بطاطا، دجاج، فلافل، دونات، نجت الدجاج)	2	1	1.5	1	2	4	4	2	2.6	4	4	3	4	2	5	4	3	3.625	2	2	2	2	1	1.5	4	4	4	4	3	3.5	4	4	4	4	4	4	4	4	5	5
2	1	2	85	30.8463	4	1.66	166	2	جميع ما 1	4	4	4	1	5	5	5	1	3.4	4	1	1	2	2	5	5	5	3.125	4	4	4	3	2	2.5	4	4	4	4	2	3	4	4	5	4.33333	2	4	3	1	2	3
2	1	1	73	27.1416	3	1.64	164	4	الأطعمة المقلية (بطاطا، دجاج، فلافل، دونات، نجت الدجاج), الأطعمة سريعة التحضير (أندومي، معكرونة), شاورما اللحم أو الدجاج أو الدجاج المقرمش	2	2	2	4	4	4	4	4	4	3	4	2	4	4	4	4	1	3.25	1	2	1.5	2	2	2	5	4	4.5	4	5	4.5	4	4	4	4	3	1	2	1	1	1
2	1	6	50	19.5312	2	1.6	160	2	المعجنات, الأطعمة سريعة التحضير (أندومي، معكرونة), شاورما اللحم أو الدجاج أو الدجاج المقرمش	2	2	2	2	4	4	5	2	3.4	4	4	3	4	4	3	3	3	3.5	2	2	2	2	2	2	5	2	3.5	5	5	5	5	4	5	4.66667	5	4	4.5	1	2	2
2	1	6	70	25.7117	3	1.65	165	4	اللحوم المصنعة (برغر، نقانق), شاورما اللحم أو الدجاج أو الدجاج المقرمش	1	1	1	1	4	4	4	2	3	4	3	4	4	3	4	4	4	3.75	2	2	2	2	2	2	4	4	4	4	4	4	4	4	4	4	2	2	2	3	3	3
2	1	5	156	58.0012	4	1.64	164	2	جميع ما 1	1	1	1	1	1	5	4	4	3	4	1	1	3	3	5	1	5	2.875	1	1	1	1	1	1	5	5	5	5	5	5	5	1	1	2.33333	5	1	3	1	1	1
2	1	1	62	24.2187	2	1.6	160	2	جميع ما 1	5	5	5	1	4	4	4	1	2.8	5	4	2	5	4	5	5	4	4.25	3	4	3.5	4	3	3.5	5	5	5	5	5	5	5	4	2	3.66667	2	2	2	3	3	1
2	1	1	63	22.0581	2	1.69	169	2	جميع ما 1	4	4	4	2	4	4	4	4	3.6	4	4	2	5	4	5	4	1	3.625	4	4	4	2	4	3	4	4	4	2	4	3	4	2	2	2.66667	2	2	2	4	4	4
2	1	1	70	27.3437	3	1.6	160	4	جميع ما 1	2	2	2	4	4	4	4	2	3.6	5	2	4	3	2	4	3	3	3.25	1	1	1	2	2	2	3	3	3	2	4	3	4	3	4	3.66667	4	2	3	3	4	3
2	1	1	55	22.8928	2	1.55	155	2	الأطعمة المقلية (بطاطا، دجاج، فلافل، دونات، نجت الدجاج), الأطعمة سريعة التحضير (أندومي، معكرونة), شاورما اللحم أو الدجاج أو الدجاج المقرمش	2	2	2	2	5	4	4	1	3.2	4	2	1	5	3	4	5	4	3.5	3	3	3	2	3	2.5	5	5	5	5	3	4	5	2	3	3.33333	3	2	2.5	4	4	4
2	1	1	85	28.075	3	1.74	174	4	المعجنات, الأطعمة المقلية (بطاطا، دجاج، فلافل، دونات، نجت الدجاج), الأطعمة سريعة التحضير (أندومي، معكرونة), شاورما اللحم أو الدجاج أو الدجاج المقرمش	2	2	2	2	2	4	4	1	2.6	3	3	2	3	3	3	4	3	3	2	2	2	2	3	2.5	4	4	4	2	4	3	2	2	4	2.66667	3	2	2.5	3	4	4
2	1	1	40	20.4082	2	1.4	140	2	الأطعمة المقلية (بطاطا، دجاج، فلافل، دونات، نجت الدجاج), اللحوم المصنعة (برغر، نقانق)	5	5	5	1	4	4	2	2	2.6	2	2	2	1	1	3	3	3	2.125	2	5	3.5	2	1	1.5	5	2	3.5	5	5	5	2	3	2	2.33333	4	2	3	2	2	1
2	1	1	70	24.2215	2	1.7	170	2	جميع ما 1	2	2	2	2	4	4	5	1	3.2	5	2	1	4	2	5	4	4	3.375	2	2	2	3	2	2.5	4	4	4	4	4	4	4	3	4	3.66667	2	3	2.5	1	1	3
1	1	1	55	18.3768	2	1.73	173	2	شاورما اللحم أو الدجاج أو الدجاج المقرمش	4	1	2.5	1	2	4	4	1	2.4	2	3	4	5	2	4	2	5	3.375	1	1	1	2	5	3.5	5	5	5	4	5	4.5	5	4	4	4.33333	5	1	3	3	1	1
2	1	6	53	21.2306	2	1.58	158	3	الأطعمة المقلية (بطاطا، دجاج، فلافل، دونات، نجت الدجاج)	4	4	4	1	5	5	5	2	3.6	5	3	1	5	5	5	5	5	4.25	5	5	5	3	1	2	4	5	4.5	4	5	4.5	3	1	1	1.66667	1	1	1	3	3	3
2	1	1	60	23.4375	2	1.6	160	3	الأطعمة المقلية (بطاطا، دجاج، فلافل، دونات، نجت الدجاج), الأطعمة سريعة التحضير (أندومي، معكرونة), اللحوم المصنعة (برغر، نقانق), شاورما اللحم أو الدجاج أو الدجاج المقرمش	4	2	3	2	4	4	4	2	3.2	4	3	4	5	3	5	5	5	4.25	3	3	3	2	3	2.5	4	4	4	4	4	4	4	2	4	3.33333	3	2	2.5	4	3	4
1	1	6	88	26.2773	3	1.83	183	3	المعجنات, الأطعمة المقلية (بطاطا، دجاج، فلافل، دونات، نجت الدجاج), الأطعمة سريعة التحضير (أندومي، معكرونة), اللحوم المصنعة (برغر، نقانق), شاورما اللحم أو الدجاج أو الدجاج المقرمش	2	2	2	5	5	5	5	2	4.4	2	3	5	5	5	5	5	5	4.375	4	4	4	2	2	2	1	4	2.5	2	3	2.5	3	2	3	2.66667	5	1	3	1	1	3
1	1	2	78	24.6181	2	1.78	178	3	المعجنات, الأطعمة المقلية (بطاطا، دجاج، فلافل، دونات، نجت الدجاج), الأطعمة سريعة التحضير (أندومي، معكرونة), اللحوم المصنعة (برغر، نقانق), شاورما اللحم أو الدجاج أو الدجاج المقرمش	2	2	2	2	5	5	5	2	3.8	5	4	5	3	5	5	5	5	4.625	5	5	5	2	5	3.5	5	4	4.5	5	5	5	4	4	2	3.33333	4	1	2.5	1	1	4
2	1	4	45	18.7305	2	1.55	155	3	الأطعمة المقلية (بطاطا، دجاج، فلافل، دونات، نجت الدجاج)	2	2	2	2	4	4	4	2	3.2	4	4	2	3	3	4	2	4	3.25	1	2	1.5	2	2	2	4	4	4	4	4	4	5	4	4	4.33333	4	1	2.5	1	1	3
2	1	2	72	25.2092	3	1.69	169	3	الأطعمة المقلية (بطاطا، دجاج، فلافل، دونات، نجت الدجاج)	4	2	3	2	4	1	1	1	1.8	3	3	3	5	1	3	3	3	3	1	4	2.5	3	3	3	4	4	4	5	4	4.5	4	3	3	3.33333	3	2	2.5	2	1	1
2	1	6	50	19.5312	2	1.6	160	3	شاورما اللحم أو الدجاج أو الدجاج المقرمش	4	2	3	2	4	4	4	2	3.2	5	2	1	4	4	5	5	4	3.75	4	4	4	3	4	3.5	4	4	4	3	4	3.5	4	2	3	3	2	2	2	2	2	2
2	1	2	90	31.8878	4	1.68	168	3	الأطعمة المقلية (بطاطا، دجاج، فلافل، دونات، نجت الدجاج), شاورما اللحم أو الدجاج أو الدجاج المقرمش	4	2	3	4	4	4	4	2	3.6	4	3	3	5	4	4	4	4	3.875	1	2	1.5	4	4	4	4	4	4	2	4	3	3	2	2	2.33333	3	2	2.5	2	3	3
1	1	3	100	29.2184	3	1.85	185	5	اللحوم المصنعة (برغر، نقانق)	4	5	4.5	1	4	4	4	1	2.8	3	1	1	3	1	3	3	5	2.5	5	5	5	4	4	4	5	5	5	5	1	3	5	5	2	4	3	2	2.5	2	2	5
2	1	1	60	25.6312	3	1.53	153	3	الأطعمة المقلية (بطاطا، دجاج، فلافل، دونات، نجت الدجاج), الأطعمة سريعة التحضير (أندومي، معكرونة), اللحوم المصنعة (برغر، نقانق), شاورما اللحم أو الدجاج أو الدجاج المقرمش	2	2	2	2	5	5	4	2	3.6	4	3	2	4	3	4	4	5	3.625	2	2	2	2	3	2.5	4	4	4	2	3	2.5	2	3	3	2.66667	2	3	2.5	1	1	1
2	1	1	45	15.5709	1	1.7	170	3	المعجنات, الأطعمة المقلية (بطاطا، دجاج، فلافل، دونات، نجت الدجاج), الأطعمة سريعة التحضير (أندومي، معكرونة), اللحوم المصنعة (برغر، نقانق)	1	1	1	1	4	4	4	2	3	3	2	1	5	2	3	3	2	2.625	1	1	1	1	3	2	5	5	5	5	4	4.5	5	5	5	5	2	4	3	1	1	1
2	1	3	88	30.4498	4	1.7	170	3	الأطعمة المقلية (بطاطا، دجاج، فلافل، دونات، نجت الدجاج)	2	2	2	2	2	2	2	2	2	4	3	3	3	3	3	3	3	3.125	3	3	3	3	3	3	3	3	3	3	3	3	3	3	3	3	3	3	3	3	3	3
2	1	1	55	21.7555	2	1.59	159	3	الأطعمة المقلية (بطاطا، دجاج، فلافل، دونات، نجت الدجاج)	4	4	4	4	4	4	4	4	4	3	1	3	5	1	1	1	3	2.25	2	2	2	4	4	4	4	4	4	2	4	3	4	2	4	3.33333	2	4	3	1	1	1
2	1	2	50	19.052	2	1.62	162	3	الأطعمة المقلية (بطاطا، دجاج، فلافل، دونات، نجت الدجاج), اللحوم المصنعة (برغر، نقانق), شاورما اللحم أو الدجاج أو الدجاج المقرمش	4	2	3	2	4	2	2	4	2.8	4	4	3	5	5	4	4	5	4.25	1	2	1.5	2	3	2.5	4	4	4	3	3	3	3	3	3	3	2	2	2	3	2	3
2	1	2	55	20.9572	2	1.62	162	3	المعجنات, الأطعمة المقلية (بطاطا، دجاج، فلافل، دونات، نجت الدجاج), اللحوم المصنعة (برغر، نقانق), شاورما اللحم أو الدجاج أو الدجاج المقرمش	2	2	2	1	2	2	2	1	1.6	3	4	1	5	4	4	4	1	3.25	1	3	2	3	3	3	3	3	3	5	5	5	4	1	2	2.33333	1	1	1	2	2	2
2	1	2	70	23.6614	2	1.72	172	3	المعجنات, الأطعمة المقلية (بطاطا، دجاج، فلافل، دونات، نجت الدجاج), شاورما اللحم أو الدجاج أو الدجاج المقرمش	2	2	2	2	2	2	2	1	1.8	3	2	2	3	1	2	3	4	2.5	2	1	1.5	4	3	3.5	5	4	4.5	3	3	3	5	2	3	3.33333	4	1	2.5	1	1	4
2	1	1	55	20.9572	2	1.62	162	3	شاورما اللحم أو الدجاج أو الدجاج المقرمش	2	4	3	2	4	4	2	2	2.8	4	2	2	4	4	3	3	3	3.125	3	4	3.5	4	4	4	4	3	3.5	4	4	4	4	4	4	4	4	2	3	4	3	4
2	1	3	83	29.7608	3	1.67	167	3	الأطعمة المقلية (بطاطا، دجاج، فلافل، دونات، نجت الدجاج), اللحوم المصنعة (برغر، نقانق), شاورما اللحم أو الدجاج أو الدجاج المقرمش	2	2	2	2	4	5	5	4	4	5	5	5	5	5	5	5	3	4.75	4	4	4	4	4	4	4	4	4	2	4	3	3	2	3	2.66667	4	1	2.5	2	2	2
2	1	2	70	22.8571	2	1.75	175	3	الأطعمة المقلية (بطاطا، دجاج، فلافل، دونات، نجت الدجاج), اللحوم المصنعة (برغر، نقانق), شاورما اللحم أو الدجاج أو الدجاج المقرمش	2	2	2	2	2	2	4	2	2.4	4	3	1	5	2	2	3	1	2.625	1	1	1	2	2	2	4	4	4	2	2	2	3	3	4	3.33333	2	2	2	3	2	4
2	1	1	60	23.1473	2	1.61	161	3	الأطعمة سريعة التحضير (أندومي، معكرونة)	2	2	2	2	2	2	2	2	2	3	3	5	5	3	2	2	3	3.25	2	3	2.5	2	3	2.5	4	4	4	5	5	5	4	4	2	3.33333	2	2	2	2	2	2
1	1	2	90	31.1419	4	1.7	170	3	الأطعمة المقلية (بطاطا، دجاج، فلافل، دونات، نجت الدجاج), اللحوم المصنعة (برغر، نقانق), شاورما اللحم أو الدجاج أو الدجاج المقرمش	2	2	2	2	2	2	4	2	2.4	4	3	2	4	2	2	4	2	2.875	3	2	2.5	3	3	3	4	3	3.5	2	3	2.5	5	3	3	3.66667	2	2	2	3	3	4
2	1	1	56	23.9224	2	1.53	153	3	الأطعمة المقلية (بطاطا، دجاج، فلافل، دونات، نجت الدجاج)	2	2	2	2	2	2	2	2	2	4	2	5	4	3	3	3	3	3.375	3	4	3.5	2	3	2.5	3	2	2.5	3	4	3.5	4	3	4	3.66667	3	4	3.5	3	3	3
2	1	1	44	18.7962	2	1.53	153	3	المعجنات, الأطعمة المقلية (بطاطا، دجاج، فلافل، دونات، نجت الدجاج), الأطعمة سريعة التحضير (أندومي، معكرونة), اللحوم المصنعة (برغر، نقانق), شاورما اللحم أو الدجاج أو الدجاج المقرمش	5	4	4.5	1	5	4	5	2	3.4	5	5	5	5	5	5	5	4	4.875	2	4	3	2	1	1.5	4	1	2.5	2	4	3	1	2	2	1.66667	4	2	3	3	2	1
2	1	1	56	21.875	2	1.6	160	3	المعجنات, الأطعمة المقلية (بطاطا، دجاج، فلافل، دونات، نجت الدجاج), الأطعمة سريعة التحضير (أندومي، معكرونة), اللحوم المصنعة (برغر، نقانق), شاورما اللحم أو الدجاج أو الدجاج المقرمش	2	4	3	4	2	2	4	2	2.8	2	4	5	1	3	3	4	5	3.375	4	3	3.5	1	1	1	3	2	2.5	2	3	2.5	4	4	5	4.33333	5	4	4.5	3	2	2
1	1	1	64	19.7531	2	1.8	180	3	شاورما اللحم أو الدجاج أو الدجاج المقرمش	2	2	2	2	2	4	4	1	2.6	5	5	3	5	4	4	4	4	4.25	3	3	3	3	3	3	3	3	3	3	3	3	3	3	3	3	3	3	3	1	1	2
1	1	3	52	19.5717	2	1.63	163	3	الأطعمة المقلية (بطاطا، دجاج، فلافل، دونات، نجت الدجاج), الأطعمة سريعة التحضير (أندومي، معكرونة), اللحوم المصنعة (برغر، نقانق), شاورما اللحم أو الدجاج أو الدجاج المقرمش	4	4	4	4	2	2	5	2	3	5	4	4	4	5	5	5	5	4.625	3	3	3	4	4	4	4	2	3	2	3	2.5	5	4	3	4	4	2	3	4	4	4
1	1	1	107	33.771	4	1.78	178	3	المعجنات, الأطعمة المقلية (بطاطا، دجاج، فلافل، دونات، نجت الدجاج), شاورما اللحم أو الدجاج أو الدجاج المقرمش	2	2	2	4	4	4	4	2	3.6	5	3	2	5	3	3	5	3	3.625	3	2	2.5	1	4	2.5	4	4	4	2	4	3	4	2	3	3	2	3	2.5	5	5	5
1	1	1	82	24.4857	2	1.83	183	3	المعجنات, الأطعمة المقلية (بطاطا، دجاج، فلافل، دونات، نجت الدجاج), الأطعمة سريعة التحضير (أندومي، معكرونة), اللحوم المصنعة (برغر، نقانق), شاورما اللحم أو الدجاج أو الدجاج المقرمش	2	2	2	4	5	4	5	2	4	5	5	3	3	4	5	5	5	4.375	5	5	5	3	1	2	4	5	4.5	1	2	1.5	5	4	4	4.33333	3	3	3	1	1	2
1	1	5	82	27.3982	3	1.73	173	4	شاورما اللحم أو الدجاج أو الدجاج المقرمش	2	2	2	1	4	4	4	4	3.4	4	4	3	5	5	3	4	4	4	4	3	3.5	3	3	3	4	4	4	2	4	3	2	4	2	2.66667	2	2	2	1	3	3
2	1	2	65	25.3906	3	1.6	160	3	المعجنات, الأطعمة المقلية (بطاطا، دجاج، فلافل، دونات، نجت الدجاج), الأطعمة سريعة التحضير (أندومي، معكرونة), اللحوم المصنعة (برغر، نقانق), شاورما اللحم أو الدجاج أو الدجاج المقرمش	2	2	2	1	2	4	4	1	2.4	3	2	3	4	3	3	4	3	3.125	2	2	2	3	3	3	4	5	4.5	3	4	3.5	4	2	4	3.33333	2	1	1.5	3	2	3
2	1	1	50	18.8189	2	1.63	163	3	شاورما اللحم أو الدجاج أو الدجاج المقرمش	2	2	2	2	5	4	4	1	3.2	3	3	2	4	2	2	4	2	2.75	1	3	2	3	5	4	3	3	3	3	4	3.5	2	1	5	2.66667	3	3	3	3	1	2
1	1	1	65	21.2245	2	1.75	175	3	الأطعمة المقلية (بطاطا، دجاج، فلافل، دونات، نجت الدجاج), الأطعمة سريعة التحضير (أندومي، معكرونة), اللحوم المصنعة (برغر، نقانق), شاورما اللحم أو الدجاج أو الدجاج المقرمش	2	2	2	2	4	2	5	1	2.8	4	2	1	4	2	5	4	4	3.25	5	2	3.5	2	3	2.5	4	2	3	3	3	3	5	4	5	4.66667	1	4	2.5	4	3	4
2	1	2	56	21.875	2	1.6	160	3	اللحوم المصنعة (برغر، نقانق)	2	2	2	2	5	5	4	2	3.6	5	4	5	4	3	5	4	4	4.25	4	3	3.5	4	5	4.5	3	5	4	2	3	2.5	4	2	1	2.33333	3	2	2.5	1	3	2
1	1	3	75	21.6788	2	1.86	186	3	الأطعمة المقلية (بطاطا، دجاج، فلافل، دونات، نجت الدجاج), شاورما اللحم أو الدجاج أو الدجاج المقرمش	2	4	3	2	5	4	4	1	3.2	3	3	1	5	2	5	3	5	3.375	3	2	2.5	5	1	3	5	5	5	5	5	5	5	5	1	3.66667	3	5	4	1	1	1
2	1	1	55	21.4844	2	1.6	160	3	الأطعمة المقلية (بطاطا، دجاج، فلافل، دونات، نجت الدجاج), اللحوم المصنعة (برغر، نقانق), شاورما اللحم أو الدجاج أو الدجاج المقرمش	4	4	4	2	4	4	5	2	3.4	4	4	2	4	3	4	3	4	3.5	3	4	3.5	3	4	3.5	4	4	4	3	4	3.5	4	4	2	3.33333	2	2	2	3	3	2
2	1	2	47	19.8178	2	1.54	154	3	المعجنات, الأطعمة المقلية (بطاطا، دجاج، فلافل، دونات، نجت الدجاج), الأطعمة سريعة التحضير (أندومي، معكرونة), اللحوم المصنعة (برغر، نقانق), شاورما اللحم أو الدجاج أو الدجاج المقرمش	2	2	2	4	4	4	5	2	3.8	5	5	3	5	5	5	5	5	4.75	4	4	4	2	2	2	4	4	4	2	4	3	4	4	2	3.33333	2	2	2	1	1	1
2	1	1	80	28.3447	3	1.68	168	4	الأطعمة المقلية (بطاطا، دجاج، فلافل، دونات، نجت الدجاج)	2	2	2	2	5	5	5	2	3.8	5	2	2	5	3	4	4	3	3.5	1	3	2	4	3	3.5	4	4	4	4	4	4	5	2	2	3	2	2	2	3	3	5
1	1	1	85	26.2346	3	1.8	180	3	المعجنات, الأطعمة المقلية (بطاطا، دجاج، فلافل، دونات، نجت الدجاج), الأطعمة سريعة التحضير (أندومي، معكرونة), اللحوم المصنعة (برغر، نقانق), شاورما اللحم أو الدجاج أو الدجاج المقرمش	2	2	2	2	4	4	5	2	3.4	4	3	2	5	5	3	4	5	3.875	4	4	4	4	3	3.5	4	4	4	1	4	2.5	5	2	3	3.33333	3	1	2	1	1	4
2	1	2	50	18.3655	2	1.65	165	3	المعجنات, الأطعمة المقلية (بطاطا، دجاج، فلافل، دونات، نجت الدجاج), الأطعمة سريعة التحضير (أندومي، معكرونة), شاورما اللحم أو الدجاج أو الدجاج المقرمش	2	2	2	2	2	2	2	2	2	3	3	1	4	2	2	3	1	2.375	1	2	1.5	2	2	2	4	4	4	3	4	3.5	4	4	4	4	3	3	3	2	2	2
1	1	5	61	21.3578	2	1.69	169	3	الأطعمة المقلية (بطاطا، دجاج، فلافل، دونات، نجت الدجاج)	4	2	3	4	4	4	4	2	3.6	5	5	2	5	5	5	5	5	4.625	4	2	3	4	3	3.5	4	4	4	2	4	3	4	4	3	3.66667	3	4	3.5	3	2	3
1	1	4	80	23.6295	2	1.84	184	3	المعجنات, الأطعمة المقلية (بطاطا، دجاج، فلافل، دونات، نجت الدجاج), اللحوم المصنعة (برغر، نقانق), شاورما اللحم أو الدجاج أو الدجاج المقرمش	2	4	3	1	4	4	4	1	2.8	5	1	3	4	1	4	4	4	3.25	4	3	3.5	2	3	2.5	4	3	3.5	4	4	4	5	3	3	3.66667	2	4	3	2	2	2
2	1	1	50	19.2894	2	1.61	161	3	الأطعمة المقلية (بطاطا، دجاج، فلافل، دونات، نجت الدجاج), الأطعمة سريعة التحضير (أندومي، معكرونة)	4	2	3	2	2	4	4	2	2.8	3	4	2	4	3	3	3	3	3.125	2	2	2	2	3	2.5	4	4	4	4	4	4	3	4	4	3.66667	3	2	2.5	2	1	2
1	1	1	67	20.9107	2	1.79	179	3	المعجنات, الأطعمة المقلية (بطاطا، دجاج، فلافل، دونات، نجت الدجاج), الأطعمة سريعة التحضير (أندومي، معكرونة), اللحوم المصنعة (برغر، نقانق), شاورما اللحم أو الدجاج أو الدجاج المقرمش	2	5	3.5	4	2	4	4	2	3.2	4	5	3	4	5	4	5	4	4.25	2	4	3	4	2	3	4	4	4	4	4	4	4	4	2	3.33333	2	2	2	1	1	1
2	1	1	70	23.939	2	1.71	171	3	الأطعمة المقلية (بطاطا، دجاج، فلافل، دونات، نجت الدجاج)	4	4	4	2	2	2	4	2	2.4	3	4	4	3	5	5	3	3	3.75	3	5	4	5	5	5	3	2	2.5	2	4	3	4	2	3	3	2	3	2.5	5	4	5
2	1	2	53	20.4467	2	1.61	161	3	الأطعمة المقلية (بطاطا، دجاج، فلافل، دونات، نجت الدجاج)	2	2	2	1	4	2	5	4	3.2	5	2	1	5	1	5	5	4	3.5	4	4	4	2	2	2	4	4	4	4	4	4	5	2	4	3.66667	3	2	2.5	4	3	3
2	1	1	68	23.5294	2	1.7	170	3	الأطعمة المقلية (بطاطا، دجاج، فلافل، دونات، نجت الدجاج), الأطعمة سريعة التحضير (أندومي، معكرونة), شاورما اللحم أو الدجاج أو الدجاج المقرمش	4	2	3	2	4	4	4	2	3.2	4	3	1	3	4	4	4	3	3.25	3	3	3	3	3	3	4	4	4	4	3	3.5	3	3	4	3.33333	3	1	2	4	3	2
2	1	1	55	24.4444	2	1.5	150	3	شاورما اللحم أو الدجاج أو الدجاج المقرمش	4	4	4	2	4	4	4	2	3.2	4	4	3	4	3	3	5	5	3.875	3	3	3	2	3	2.5	4	4	4	2	4	3	4	2	3	3	3	2	2.5	3	2	3
2	1	2	80	28.3447	3	1.68	168	4	شاورما اللحم أو الدجاج أو الدجاج المقرمش	2	2	2	2	4	4	4	2	3.2	5	2	3	4	2	5	4	3	3.5	3	3	3	2	4	3	4	4	4	3	5	4	4	2	3	3	3	4	3.5	5	5	5
2	1	2	52	21.0962	2	1.57	157	3	شاورما اللحم أو الدجاج أو الدجاج المقرمش	2	2	2	2	4	4	4	2	3.2	3	3	3	5	3	3	3	4	3.375	2	2	2	2	2	2	4	4	4	2	4	3	4	2	4	3.33333	4	2	3	3	2	3
2	1	3	56	20.0796	2	1.67	167	3	الأطعمة المقلية (بطاطا، دجاج، فلافل، دونات، نجت الدجاج), شاورما اللحم أو الدجاج أو الدجاج المقرمش	4	4	4	2	4	4	4	2	3.2	2	4	2	5	4	2	4	5	3.5	2	4	3	4	2	3	5	4	4.5	4	4	4	4	4	2	3.33333	2	3	2.5	2	2	2
2	1	3	52	17.9931	1	1.7	170	3	المعجنات, الأطعمة المقلية (بطاطا، دجاج، فلافل، دونات، نجت الدجاج), الأطعمة سريعة التحضير (أندومي، معكرونة), اللحوم المصنعة (برغر، نقانق), شاورما اللحم أو الدجاج أو الدجاج المقرمش	2	2	2	2	5	4	4	2	3.4	5	1	5	5	5	5	5	4	4.375	1	1	1	3	4	3.5	5	5	5	2	5	3.5	5	3	2	3.33333	2	3	2.5	2	3	4
2	1	1	50	17.9282	1	1.67	167	3	الأطعمة المقلية (بطاطا، دجاج، فلافل، دونات، نجت الدجاج), الأطعمة سريعة التحضير (أندومي، معكرونة), شاورما اللحم أو الدجاج أو الدجاج المقرمش	2	2	2	2	4	4	4	2	3.2	4	4	3	4	4	4	3	5	3.875	4	4	4	2	1	1.5	3	4	3.5	2	4	3	2	2	2	2	3	2	2.5	3	3	3
2	1	1	65	24.4646	2	1.63	163	3	شاورما اللحم أو الدجاج أو الدجاج المقرمش	2	4	3	2	4	4	4	2	3.2	4	3	2	5	1	3	2	4	3	2	2	2	2	4	3	4	3	3.5	2	4	3	4	4	3	3.66667	4	2	3	3	3	3
2	1	1	55	22.6003	2	1.56	156	3	شاورما اللحم أو الدجاج أو الدجاج المقرمش	4	4	4	4	4	4	4	4	4	5	5	4	5	3	3	3	4	4	4	4	4	3	3	3	4	4	4	2	4	3	3	3	3	3	2	2	2	2	1	1
1	1	4	87	27.1527	3	1.79	179	3	الأطعمة المقلية (بطاطا، دجاج، فلافل، دونات، نجت الدجاج), اللحوم المصنعة (برغر، نقانق), شاورما اللحم أو الدجاج أو الدجاج المقرمش	4	4	4	2	4	4	4	2	3.2	4	3	1	4	2	4	4	3	3.125	4	4	4	2	4	3	4	2	3	4	4	4	2	2	2	2	2	2	2	3	2	2
1	1	4	77	23.5036	2	1.81	181	3	اللحوم المصنعة (برغر، نقانق), شاورما اللحم أو الدجاج أو الدجاج المقرمش	2	2	2	2	2	4	4	2	2.8	3	3	4	5	5	2	3	4	3.625	3	3	3	2	2	2	3	5	4	3	3	3	3	3	3	3	3	3	3	2	2	2
2	1	1	55	17.3589	1	1.78	178	3	المعجنات, الأطعمة المقلية (بطاطا، دجاج، فلافل، دونات، نجت الدجاج), الأطعمة سريعة التحضير (أندومي، معكرونة), اللحوم المصنعة (برغر، نقانق), شاورما اللحم أو الدجاج أو الدجاج المقرمش	2	2	2	2	5	5	5	4	4.2	5	4	5	5	3	5	5	5	4.625	3	2	2.5	2	1	1.5	4	5	4.5	3	2	2.5	5	1	2	2.66667	3	1	2	3	2	5
2	1	1	60	21.0077	2	1.69	169	3	المعجنات, الأطعمة المقلية (بطاطا، دجاج، فلافل، دونات، نجت الدجاج), الأطعمة سريعة التحضير (أندومي، معكرونة), اللحوم المصنعة (برغر، نقانق), شاورما اللحم أو الدجاج أو الدجاج المقرمش	2	2	2	2	4	4	4	2	3.2	5	4	3	5	4	5	5	4	4.375	2	2	2	2	2	2	4	4	4	2	4	3	4	2	3	3	2	2	2	3	2	3
2	1	2	53	22.0604	2	1.55	155	3	الأطعمة المقلية (بطاطا، دجاج، فلافل، دونات، نجت الدجاج)	4	4	4	2	4	4	5	2	3.4	5	3	1	5	4	5	5	5	4.125	3	4	3.5	1	3	2	4	4	4	2	3	2.5	4	2	2	2.66667	3	2	2.5	2	2	5
2	1	6	76	32.8947	4	1.52	152	5	الأطعمة المقلية (بطاطا، دجاج، فلافل، دونات، نجت الدجاج)	4	2	3	2	4	4	2	2	2.8	3	2	2	4	4	4	4	5	3.5	2	2	2	2	4	3	4	2	3	3	1	2	2	3	4	3	3	3	3	4	2	2
2	1	1	55	22.0317	2	1.58	158	3	الأطعمة المقلية (بطاطا، دجاج، فلافل، دونات، نجت الدجاج), شاورما اللحم أو الدجاج أو الدجاج المقرمش	2	2	2	2	4	4	2	4	3.2	4	1	3	3	3	1	3	5	2.875	2	2	2	2	2	2	5	4	4.5	5	5	5	5	2	3	3.33333	3	1	2	1	4	5
1	1	1	62	18.1154	2	1.85	185	3	شاورما اللحم أو الدجاج أو الدجاج المقرمش	2	2	2	2	4	4	4	4	3.6	5	5	4	4	5	5	3	5	4.5	3	3	3	3	2	2.5	5	4	4.5	2	4	3	4	2	4	3.33333	2	2	2	1	2	2
2	1	6	50	19.5312	2	1.6	160	3	جميع ما 1	4	4	4	2	4	4	4	2	3.2	4	4	3	4	3	5	5	4	4	4	4	4	4	3	3.5	4	4	4	3	4	3.5	4	2	3	3	2	3	2.5	2	1	2
2	1	2	57	20.9366	2	1.65	165	3	الأطعمة المقلية (بطاطا، دجاج، فلافل، دونات، نجت الدجاج), اللحوم المصنعة (برغر، نقانق)	2	4	3	2	4	4	5	2	3.4	5	5	3	5	5	4	5	5	4.625	4	3	3.5	4	3	3.5	4	4	4	2	4	3	4	2	3	3	2	2	2	2	5	4
2	1	1	64	25	3	1.6	160	3	جميع ما 1	2	2	2	2	4	4	2	2	2.8	1	3	1	5	3	1	3	2	2.375	3	1	2	2	3	2.5	3	4	3.5	5	5	5	2	1	3	2	3	2	2.5	5	3	3
2	3	1	70	25.7117	3	1.65	165	3	الأطعمة المقلية (بطاطا، دجاج، فلافل، دونات، نجت الدجاج)	4	2	3	1	5	4	2	1	2.6	4	1	1	4	1	4	2	3	2.5	4	4	4	2	1	1.5	5	5	5	5	5	5	5	4	3	4	4	2	3	2	3	4
2	1	1	50	20.5457	2	1.56	156	3	جميع ما 1	2	2	2	2	4	4	4	2	3.2	3	3	2	5	2	3	4	2	3	1	1	1	1	1	1	5	4	4.5	4	5	4.5	2	2	3	2.33333	2	3	2.5	1	1	1
1	1	4	78	25.4694	3	1.75	175	3	جميع ما 1	2	2	2	1	4	4	4	2	3	4	4	2	5	3	4	3	3	3.5	3	3	3	3	3	3	4	4	4	2	5	3.5	3	3	3	3	2	2	2	1	1	1
2	1	1	70	24.8016	2	1.68	168	3	المعجنات, الأطعمة المقلية (بطاطا، دجاج، فلافل، دونات، نجت الدجاج), الأطعمة سريعة التحضير (أندومي، معكرونة), اللحوم المصنعة (برغر، نقانق), شاورما اللحم أو الدجاج أو الدجاج المقرمش, جميع ما 1	2	2	2	4	4	4	4	2	3.6	4	4	2	4	3	5	5	3	3.75	2	2	2	2	2	2	4	4	4	3	3	3	4	3	3	3.33333	3	2	2.5	3	3	3
2	1	1	70	24.8016	2	1.68	168	3	المعجنات, الأطعمة المقلية (بطاطا، دجاج، فلافل، دونات، نجت الدجاج), الأطعمة سريعة التحضير (أندومي، معكرونة), اللحوم المصنعة (برغر، نقانق), شاورما اللحم أو الدجاج أو الدجاج المقرمش, جميع ما 1	2	2	2	4	4	4	4	2	3.6	4	4	2	4	3	5	5	3	3.75	2	2	2	2	2	2	4	4	4	3	3	3	4	3	3	3.33333	3	2	2.5	3	3	3
1	1	3	80	24.6914	2	1.8	180	3	شاورما اللحم أو الدجاج أو الدجاج المقرمش	2	2	2	2	4	4	4	2	3.2	3	3	2	4	5	1	1	2	2.625	5	5	5	4	2	3	5	3	4	3	3	3	3	2	2	2.33333	2	1	1.5	1	1	1
2	1	2	66	25.1486	3	1.62	162	3	المعجنات, الأطعمة المقلية (بطاطا، دجاج، فلافل، دونات، نجت الدجاج), اللحوم المصنعة (برغر، نقانق)	2	4	3	1	2	4	2	1	2	3	1	1	5	1	1	3	1	2	1	2	1.5	4	3	3.5	4	3	3.5	5	4	4.5	2	1	2	1.66667	1	1	1	5	5	5
2	1	1	62	21.9671	2	1.68	168	3	الأطعمة المقلية (بطاطا، دجاج، فلافل، دونات، نجت الدجاج), اللحوم المصنعة (برغر، نقانق), شاورما اللحم أو الدجاج أو الدجاج المقرمش	4	4	4	2	2	4	4	2	2.8	4	2	2	4	2	3	4	3	3	5	5	5	3	4	3.5	3	4	3.5	3	3	3	2	2	3	2.33333	2	2	2	4	4	4
1	1	2	90	31.1419	4	1.7	170	4	جميع ما 1	4	4	4	2	2	2	4	2	2.4	5	4	2	5	5	4	3	2	3.75	4	3	3.5	2	3	2.5	3	3	3	3	3	3	3	3	3	3	3	3	3	3	3	3
2	1	1	60	24.0346	2	1.58	158	3	جميع ما 1	4	2	3	2	5	4	2	2	3	3	4	2	3	4	3	4	4	3.375	2	2	2	3	3	3	4	5	4.5	3	2	2.5	4	3	3	3.33333	3	2	2.5	3	2	2
2	1	3	52	21.0962	2	1.57	157	3	الأطعمة المقلية (بطاطا، دجاج، فلافل، دونات، نجت الدجاج), الأطعمة سريعة التحضير (أندومي، معكرونة), شاورما اللحم أو الدجاج أو الدجاج المقرمش	2	4	3	2	4	4	4	2	3.2	4	4	3	5	4	4	4	4	4	1	2	1.5	4	3	3.5	3	4	3.5	3	4	3.5	5	4	2	3.66667	2	2	2	2	2	3
2	1	3	53	22.3478	2	1.54	154	3	جميع ما 1	2	2	2	2	2	2	5	2	2.6	4	5	4	5	5	4	5	5	4.625	2	2	2	2	2	2	3	4	3.5	4	5	4.5	5	3	4	4	2	2	2	1	1	3
2	3	6	70	27.0051	3	1.61	161	3	الأطعمة سريعة التحضير (أندومي، معكرونة), شاورما اللحم أو الدجاج أو الدجاج المقرمش	4	4	4	4	4	4	4	2	3.6	4	3	4	4	4	4	3	2	3.5	2	3	2.5	4	3	3.5	4	4	4	2	4	3	2	2	3	2.33333	2	2	2	2	2	2
2	1	1	65	25.3906	3	1.6	160	3	المعجنات, الأطعمة المقلية (بطاطا، دجاج، فلافل، دونات، نجت الدجاج), شاورما اللحم أو الدجاج أو الدجاج المقرمش	4	4	4	2	5	5	5	2	3.8	4	3	3	5	2	3	3	4	3.375	2	3	2.5	4	3	3.5	4	4	4	2	3	2.5	4	2	3	3	2	2	2	3	3	3
2	1	1	69	26.9531	3	1.6	160	3	جميع ما 1	2	4	3	2	4	5	5	1	3.4	5	1	1	5	5	5	5	1	3.5	1	3	2	2	1	1.5	4	4	4	4	4	4	5	1	4	3.33333	3	1	2	3	4	4
2	1	1	67	26.1719	3	1.6	160	3	جميع ما 1	2	2	2	1	5	4	5	1	3.2	5	1	1	3	1	3	2	4	2.5	2	2	2	2	3	2.5	4	5	4.5	2	4	3	3	3	4	3.33333	4	2	3	2	2	3
2	1	6	53	18.5568	2	1.69	169	3	جميع ما 1	2	2	2	2	2	4	4	2	2.8	3	2	3	5	5	5	3	3	3.625	2	3	2.5	3	3	3	4	4	4	4	3	3.5	1	2	3	2	3	1	2	3	2	2
2	1	1	70	25.7117	3	1.65	165	3	جميع ما 1	4	5	4.5	2	5	5	4	2	3.6	5	1	1	4	1	5	3	4	3	2	2	2	3	4	3.5	4	4	4	4	4	4	4	2	2	2.66667	3	2	2.5	1	1	1
2	1	1	48	19.2277	2	1.58	158	3	جميع ما 1	4	4	4	2	4	4	4	2	3.2	5	1	3	4	1	5	3	3	3.125	2	2	2	2	4	3	4	4	4	4	4	4	4	4	2	3.33333	3	2	2.5	1	1	1
2	1	1	48	18.75	2	1.6	160	3	جميع ما 1	2	2	2	1	4	4	5	1	3	2	3	1	1	1	3	2	1	1.75	1	1	1	1	1	1	5	5	5	5	5	5	5	5	3	4.33333	2	1	1.5	1	1	1
2	1	1	70	25.7117	3	1.65	165	3	جميع ما 1	4	4	4	2	4	4	4	2	3.2	4	5	2	5	4	5	4	5	4.25	3	3	3	2	2	2	4	4	4	4	4	4	4	2	2	2.66667	2	2	2	2	2	2
1	1	1	70	23.1206	2	1.74	174	3	المعجنات, شاورما اللحم أو الدجاج أو الدجاج المقرمش	1	1	1	1	4	2	5	1	2.6	3	4	1	4	2	2	3	4	2.875	1	1	1	2	2	2	5	4	4.5	3	5	4	5	3	2	3.33333	2	5	3.5	3	2	2
2	1	2	80	34.1749	4	1.53	153	5	جميع ما 1	2	2	2	2	5	5	5	2	3.8	5	1	3	5	5	5	5	1	3.75	1	2	1.5	1	1	1	5	5	5	1	5	3	2	4	5	3.66667	2	1	1.5	1	1	1
2	1	2	49	19.1406	2	1.6	160	3	جميع ما 1	4	1	2.5	2	4	4	5	2	3.4	5	5	4	5	3	5	5	5	4.625	4	4	4	2	3	2.5	4	4	4	3	4	3.5	2	2	4	2.66667	2	2	2	5	5	5
2	1	1	62	23.3355	2	1.63	163	3	جميع ما 1	4	4	4	2	5	5	5	1	3.6	5	1	3	5	2	5	5	5	3.875	3	3	3	3	2	2.5	4	4	4	2	4	3	4	2	3	3	3	2	2.5	2	2	2
2	1	1	57	19.0451	2	1.73	173	3	جميع ما 1	2	2	2	2	4	4	4	2	3.2	3	3	2	4	3	2	4	4	3.125	2	4	3	4	1	2.5	4	4	4	4	4	4	2	2	4	2.66667	4	3	3.5	4	4	4
1	1	3	92	25.4848	3	1.9	190	3	المعجنات, الأطعمة المقلية (بطاطا، دجاج، فلافل، دونات، نجت الدجاج), الأطعمة سريعة التحضير (أندومي، معكرونة), اللحوم المصنعة (برغر، نقانق), شاورما اللحم أو الدجاج أو الدجاج المقرمش	4	4	4	2	4	5	5	1	3.4	5	5	5	5	5	5	5	5	5	4	4	4	4	4	4	4	4	4	2	4	3	5	2	2	3	2	2	2	2	2	2
2	1	2	52	21.9261	2	1.54	154	3	جميع ما 1	2	2	2	2	4	4	4	2	3.2	4	5	3	5	5	5	4	5	4.5	2	2	2	4	2	3	4	4	4	2	4	3	5	2	2	3	2	2	2	1	1	1
1	1	2	70	24.2215	2	1.7	170	3	شاورما اللحم أو الدجاج أو الدجاج المقرمش	2	2	2	1	2	4	4	1	2.4	4	2	1	4	2	4	4	3	3	3	3	3	3	3	3	3	3	3	1	4	2.5	3	3	3	3	3	3	3	3	2	2
2	1	2	43	17.6693	1	1.56	156	3	شاورما اللحم أو الدجاج أو الدجاج المقرمش	4	4	4	4	4	4	4	4	4	2	2	4	4	4	4	4	3	3.375	4	3	3.5	3	3	3	3	3	3	3	3	3	3	3	3	3	3	3	3	3	3	3
2	3	1	45	17.5781	1	1.6	160	3	الأطعمة سريعة التحضير (أندومي، معكرونة), شاورما اللحم أو الدجاج أو الدجاج المقرمش	5	4	4.5	2	5	5	2	2	3.2	5	5	3	5	5	5	5	5	4.75	4	4	4	4	5	4.5	5	4	4.5	2	4	3	3	2	3	2.66667	3	2	2.5	1	3	2
2	1	1	65	25.711	3	1.59	159	3	الأطعمة سريعة التحضير (أندومي، معكرونة)	2	2	2	4	4	4	2	2	3.2	3	3	1	3	1	2	2	3	2.25	3	2	2.5	5	5	5	4	3	3.5	3	3	3	3	3	4	3.33333	2	4	3	4	4	4
2	1	2	54	22.1893	2	1.56	156	3	جميع ما 1	2	2	2	2	5	5	5	2	3.8	5	5	1	5	5	5	5	5	4.5	2	1	1.5	2	1	1.5	5	4	4.5	1	5	3	1	2	4	2.33333	3	2	2.5	4	4	5
2	1	2	65	25.0762	3	1.61	161	3	الأطعمة المقلية (بطاطا، دجاج، فلافل، دونات، نجت الدجاج), اللحوم المصنعة (برغر، نقانق), شاورما اللحم أو الدجاج أو الدجاج المقرمش	2	4	3	2	4	4	4	2	3.2	3	4	1	5	3	4	4	1	3.125	4	4	4	3	2	2.5	4	4	4	3	4	3.5	4	2	3	3	4	1	2.5	1	1	2
2	1	1	55	19.9594	2	1.66	166	3	الأطعمة سريعة التحضير (أندومي، معكرونة), اللحوم المصنعة (برغر، نقانق), شاورما اللحم أو الدجاج أو الدجاج المقرمش	5	5	5	1	2	2	2	2	1.8	3	1	1	3	1	1	3	2	1.875	1	1	1	3	3	3	5	5	5	4	5	4.5	5	5	5	5	5	3	4	2	2	2
2	1	2	50	20.0288	2	1.58	158	3	المعجنات, شاورما اللحم أو الدجاج أو الدجاج المقرمش	4	2	3	2	2	2	2	2	2	3	4	3	5	4	3	3	4	3.625	3	3	3	3	2	2.5	4	3	3.5	4	4	4	3	3	4	3.33333	3	1	2	1	1	2
2	1	1	75	29.2969	3	1.6	160	3	الأطعمة المقلية (بطاطا، دجاج، فلافل، دونات، نجت الدجاج), الأطعمة سريعة التحضير (أندومي، معكرونة), شاورما اللحم أو الدجاج أو الدجاج المقرمش	1	2	1.5	1	4	2	4	4	3	3	2	1	4	3	3	3	4	2.875	4	4	4	2	3	2.5	4	4	4	5	4	4.5	3	4	3	3.33333	3	2	2.5	2	2	4
2	1	2	50	18.5901	2	1.64	164	3	جميع ما 1	4	4	4	1	4	2	4	2	2.6	4	4	1	4	3	4	5	4	3.625	3	4	3.5	3	2	2.5	5	4	4.5	5	4	4.5	4	2	2	2.66667	3	3	3	3	3	3
2	1	6	59	21.6713	2	1.65	165	3	جميع ما 1	5	4	4.5	1	4	4	4	2	3	4	4	1	5	3	3	3	3	3.25	1	2	1.5	2	2	2	5	4	4.5	3	4	3.5	4	3	3	3.33333	3	4	3.5	2	1	1
2	1	6	56	23.3091	2	1.55	155	3	شاورما اللحم أو الدجاج أو الدجاج المقرمش	4	4	4	2	4	4	4	4	3.6	3	3	2	5	3	3	3	4	3.25	4	4	4	4	3	3.5	4	3	3.5	3	4	3.5	4	4	3	3.66667	4	3	3.5	4	4	4
2	1	2	37	18.0938	2	1.43	143	3	المعجنات, الأطعمة المقلية (بطاطا، دجاج، فلافل، دونات، نجت الدجاج), شاورما اللحم أو الدجاج أو الدجاج المقرمش	2	2	2	2	4	4	4	4	3.6	3	3	3	2	3	3	3	4	3	2	4	3	2	3	2.5	2	4	3	2	4	3	2	2	2	2	2	2	2	2	3	2
2	1	2	53	20.9644	2	1.59	159	3	جميع ما 1	2	2	2	1	1	4	4	2	2.4	4	3	3	5	2	4	3	3	3.375	2	3	2.5	3	3	3	3	3	3	2	4	3	5	3	3	3.66667	2	4	3	1	1	1
2	1	1	55	27.6646	3	1.41	141	3	جميع ما 1	4	4	4	2	4	4	4	1	3	2	1	2	3	2	3	3	1	2.125	4	4	4	2	5	3.5	4	5	4.5	2	5	3.5	2	2	4	2.66667	3	2	2.5	4	3	4
2	1	1	56	21.0772	2	1.63	163	3	شاورما اللحم أو الدجاج أو الدجاج المقرمش, جميع ما 1	2	2	2	2	2	2	4	1	2.2	4	4	1	5	4	4	4	4	3.75	2	2	2	3	3	3	3	4	3.5	2	4	3	2	3	3	2.66667	3	3	3	3	3	3
2	3	1	75	29.6665	3	1.59	159	2	الأطعمة سريعة التحضير (أندومي، معكرونة)	2	2	2	2	4	4	4	2	3.2	4	3	2	4	3	3	2	3	3	3	3	3	3	3	3	4	4	4	3	4	3.5	4	3	3	3.33333	3	2	2.5	3	2	2
2	1	1	40	16.4366	1	1.56	156	2	شاورما اللحم أو الدجاج أو الدجاج المقرمش	4	4	4	2	4	4	4	2	3.2	4	3	1	4	3	4	4	1	3	4	4	4	2	4	3	2	4	3	2	3	2.5	2	2	3	2.33333	2	2	2	2	1	2
2	1	1	50	18.5901	2	1.64	164	2	الأطعمة المقلية (بطاطا، دجاج، فلافل، دونات، نجت الدجاج)	2	2	2	2	4	2	2	2	2.4	3	4	3	3	3	3	3	1	2.875	2	2	2	3	3	3	4	4	4	3	3	3	3	3	3	3	3	2	2.5	3	3	3
2	1	1	76	27.5802	3	1.66	166	2	شاورما اللحم أو الدجاج أو الدجاج المقرمش	2	2	2	1	2	2	4	2	2.2	2	1	1	5	2	3	3	3	2.5	4	4	4	2	3	2.5	5	4	4.5	5	5	5	5	5	3	4.33333	3	1	2	3	2	4
1	1	2	75	23.6713	2	1.78	178	2	الأطعمة المقلية (بطاطا، دجاج، فلافل، دونات، نجت الدجاج), اللحوم المصنعة (برغر، نقانق)	2	2	2	2	4	4	5	2	3.4	5	4	4	5	4	4	5	3	4.25	2	3	2.5	4	4	4	4	4	4	3	5	4	4	3	2	3	3	1	2	2	2	4
1	1	3	115	40.2647	4	1.69	169	5	شاورما اللحم أو الدجاج أو الدجاج المقرمش	4	4	4	2	4	4	2	1	2.6	2	4	2	5	4	2	4	4	3.375	2	2	2	2	3	2.5	5	4	4.5	4	4	4	2	2	4	2.66667	2	1	1.5	3	2	2
1	1	6	89	25.4511	3	1.87	187	2	اللحوم المصنعة (برغر، نقانق)	2	1	1.5	2	2	2	2	2	2	2	5	1	3	1	1	2	2	2.125	2	1	1.5	3	2	2.5	5	5	5	4	5	4.5	5	3	5	4.33333	4	3	3.5	4	4	2
2	1	1	52	20.5688	2	1.59	159	2	المعجنات	4	4	4	1	2	2	2	1	1.6	2	1	1	3	1	1	1	1	1.375	1	1	1	5	2	3.5	4	4	4	5	5	5	5	4	4	4.33333	3	1	2	1	1	1
2	1	1	50	17.7154	1	1.68	168	2	الأطعمة سريعة التحضير (أندومي، معكرونة), شاورما اللحم أو الدجاج أو الدجاج المقرمش	4	2	3	5	5	5	5	2	4.4	5	5	5	5	5	5	5	5	5	4	4	4	3	3	3	3	4	3.5	4	4	4	5	2	2	3	3	3	3	3	2	2
2	1	4	80	27.6817	3	1.7	170	2	الأطعمة المقلية (بطاطا، دجاج، فلافل، دونات، نجت الدجاج)	2	2	2	2	2	2	4	4	2.8	3	5	5	3	3	2	4	4	3.625	3	4	3.5	4	1	2.5	5	2	3.5	4	2	3	3	4	2	3	3	2	2.5	2	2	2
2	1	1	61	24.1288	2	1.59	159	2	شاورما اللحم أو الدجاج أو الدجاج المقرمش	2	2	2	2	2	2	4	1	2.2	3	5	2	5	5	5	4	4	4.125	1	2	1.5	3	4	3.5	2	4	3	2	4	3	4	2	4	3.33333	4	1	2.5	5	5	5
2	1	2	60	22.0386	2	1.65	165	2	شاورما اللحم أو الدجاج أو الدجاج المقرمش	2	2	2	4	4	4	4	1	3.4	3	4	1	4	1	2	4	1	2.5	4	2	3	2	4	3	4	4	4	2	4	3	2	2	2	2	2	2	2	4	4	4
2	1	1	52	19.8141	2	1.62	162	2	شاورما اللحم أو الدجاج أو الدجاج المقرمش	2	4	3	2	4	4	4	1	3	4	2	2	5	1	1	4	2	2.625	3	3	3	4	1	2.5	1	3	2	5	5	5	1	2	4	2.33333	3	1	2	2	1	2
1	1	4	70	23.3887	2	1.73	173	2	شاورما اللحم أو الدجاج أو الدجاج المقرمش	2	2	2	1	2	2	2	2	1.8	3	3	3	3	4	4	4	4	3.5	2	2	2	2	3	2.5	4	3	3.5	3	3	3	4	3	4	3.66667	3	3	3	4	2	3
2	1	1	65	22.4913	2	1.7	170	2	شاورما اللحم أو الدجاج أو الدجاج المقرمش	2	2	2	2	2	2	2	1	1.8	3	1	2	3	5	1	1	1	2.125	1	1	1	3	1	2	5	3	4	4	5	4.5	5	4	4	4.33333	5	1	3	1	1	4
2	1	1	34	12.1912	1	1.67	167	2	شاورما اللحم أو الدجاج أو الدجاج المقرمش	2	2	2	2	4	4	4	2	3.2	5	5	2	1	5	5	5	4	4	2	3	2.5	2	2	2	4	4	4	3	2	2.5	4	3	3	3.33333	4	2	3	2	2	4
1	1	1	82	22.2439	2	1.92	192	2	المعجنات, شاورما اللحم أو الدجاج أو الدجاج المقرمش	1	1	1	1	4	1	1	1	1.6	1	5	1	1	1	1	1	1	1.5	5	1	3	5	3	4	5	1	3	5	1	3	5	5	5	5	5	5	5	5	5	5
1	1	2	75	22.3954	2	1.83	183	2	شاورما اللحم أو الدجاج أو الدجاج المقرمش	2	2	2	2	5	5	5	2	3.8	5	2	1	5	5	5	5	4	4	3	2	2.5	3	1	2	1	3	2	2	3	2.5	3	4	3	3.33333	2	2	2	4	2	2
2	1	2	65	23.8751	2	1.65	165	2	المعجنات, الأطعمة المقلية (بطاطا، دجاج، فلافل، دونات، نجت الدجاج), الأطعمة سريعة التحضير (أندومي، معكرونة)	1	1	1	1	1	1	2	1	1.2	5	1	1	2	2	3	4	1	2.375	1	1	1	2	2	2	5	5	5	3	4	3.5	5	5	5	5	5	4	4.5	3	3	4
2	1	1	60	22.3081	2	1.64	164	2	الأطعمة المقلية (بطاطا، دجاج، فلافل، دونات، نجت الدجاج), الأطعمة سريعة التحضير (أندومي، معكرونة)	2	2	2	1	2	2	5	1	2.2	4	5	2	1	3	4	4	3	3.25	1	2	1.5	4	4	4	5	5	5	1	5	3	2	1	4	2.33333	2	1	1.5	1	1	1
2	1	1	60	21.5139	2	1.67	167	2	المعجنات, الأطعمة المقلية (بطاطا، دجاج، فلافل، دونات، نجت الدجاج), الأطعمة سريعة التحضير (أندومي، معكرونة), اللحوم المصنعة (برغر، نقانق), شاورما اللحم أو الدجاج أو الدجاج المقرمش	2	1	1.5	1	5	4	2	1	2.6	3	2	2	4	2	5	3	5	3.25	1	3	2	5	5	5	5	4	4.5	2	1	1.5	5	5	3	4.33333	3	1	2	2	1	5
1	1	1	73	23.8367	2	1.75	175	2	الأطعمة المقلية (بطاطا، دجاج، فلافل، دونات، نجت الدجاج)	2	2	2	2	2	4	2	2	2.4	2	3	1	3	2	2	2	2	2.125	2	2	2	3	3	3	4	4	4	2	4	3	4	4	4	4	4	2	3	3	2	3
1	1	2	74	23.8895	2	1.76	176	2	المعجنات, الأطعمة المقلية (بطاطا، دجاج، فلافل، دونات، نجت الدجاج), الأطعمة سريعة التحضير (أندومي، معكرونة), اللحوم المصنعة (برغر، نقانق), شاورما اللحم أو الدجاج أو الدجاج المقرمش	2	2	2	4	4	4	4	4	4	4	2	5	5	3	3	4	3	3.625	4	4	4	2	4	3	4	4	4	1	2	1.5	3	2	4	3	2	2	2	4	4	4
1	1	2	74	23.8895	2	1.76	176	2	المعجنات, الأطعمة المقلية (بطاطا، دجاج، فلافل، دونات، نجت الدجاج), الأطعمة سريعة التحضير (أندومي، معكرونة), اللحوم المصنعة (برغر، نقانق), شاورما اللحم أو الدجاج أو الدجاج المقرمش	2	2	2	4	4	4	4	4	4	4	2	5	5	3	3	4	3	3.625	4	4	4	2	4	3	4	4	4	1	2	1.5	3	2	4	3	2	2	2	4	4	4
2	1	2	53	22.6409	2	1.53	153	2	المعجنات, الأطعمة المقلية (بطاطا، دجاج، فلافل، دونات، نجت الدجاج), الأطعمة سريعة التحضير (أندومي، معكرونة)	1	4	2.5	1	2	2	2	2	1.8	3	2	2	4	3	3	3	2	2.75	1	1	1	4	1	2.5	5	5	5	5	5	5	3	3	5	3.66667	3	3	3	3	3	3
2	1	1	45	18.7305	2	1.55	155	2	الأطعمة المقلية (بطاطا، دجاج، فلافل، دونات، نجت الدجاج)	2	2	2	1	1	2	5	1	2	4	3	4	4	3	4	5	3	3.75	2	1	1.5	1	3	2	1	1	1	3	5	4	5	3	3	3.66667	3	1	2	3	1	3
2	1	1	47	19.563	2	1.55	155	2	الأطعمة المقلية (بطاطا، دجاج، فلافل، دونات، نجت الدجاج), الأطعمة سريعة التحضير (أندومي، معكرونة), اللحوم المصنعة (برغر، نقانق), شاورما اللحم أو الدجاج أو الدجاج المقرمش	4	4	4	4	4	4	4	4	4	3	3	2	3	3	3	3	3	2.875	3	3	3	3	2	2.5	4	4	4	4	4	4	4	4	3	3.66667	3	3	3	3	3	3
1	1	4	60	20.7612	2	1.7	170	2	الأطعمة سريعة التحضير (أندومي، معكرونة), اللحوم المصنعة (برغر، نقانق)	4	4	4	4	4	4	4	4	4	3	3	3	3	3	3	3	2	2.875	4	4	4	4	4	4	4	4	4	2	3	2.5	4	2	2	2.66667	3	2	2.5	2	3	3
2	1	4	63	24.9199	2	1.59	159	2	جميع ما 1	4	4	4	2	5	5	5	2	3.8	4	5	3	5	5	5	5	5	4.625	3	4	3.5	2	3	2.5	5	3	4	5	4	4.5	4	5	5	4.66667	3	4	3.5	2	1	1
2	1	2	60	24.974	2	1.55	155	2	المعجنات, الأطعمة المقلية (بطاطا، دجاج، فلافل، دونات، نجت الدجاج), الأطعمة سريعة التحضير (أندومي، معكرونة), اللحوم المصنعة (برغر، نقانق), شاورما اللحم أو الدجاج أو الدجاج المقرمش, جميع ما 1	2	2	2	2	2	2	2	2	2	3	2	3	5	2	3	3	3	3	3	4	3.5	3	4	3.5	4	4	4	3	4	3.5	2	2	4	2.66667	3	2	2.5	1	1	3
2	1	2	47	19.563	2	1.55	155	2	الأطعمة سريعة التحضير (أندومي، معكرونة)	5	5	5	1	4	2	2	4	2.6	3	1	1	5	1	4	2	2	2.375	2	5	3.5	5	2	3.5	5	2	3.5	5	5	5	5	4	2	3.66667	4	2	3	1	1	1
2	3	6	62	25.4767	3	1.56	156	2	المعجنات, الأطعمة المقلية (بطاطا، دجاج، فلافل، دونات، نجت الدجاج), الأطعمة سريعة التحضير (أندومي، معكرونة)	5	5	5	2	4	4	4	4	3.6	4	3	4	5	5	4	4	4	4.125	2	2	2	2	1	1.5	5	5	5	5	5	5	4	5	5	4.66667	2	1	1.5	1	1	1
2	1	1	63	25.2363	3	1.58	158	2	الأطعمة المقلية (بطاطا، دجاج، فلافل، دونات، نجت الدجاج), الأطعمة سريعة التحضير (أندومي، معكرونة), اللحوم المصنعة (برغر، نقانق), شاورما اللحم أو الدجاج أو الدجاج المقرمش	4	4	4	2	4	4	4	2	3.2	4	3	3	4	4	4	3	3	3.5	3	3	3	4	3	3.5	5	4	4.5	5	5	5	4	4	3	3.66667	3	2	2.5	3	4	4
2	1	1	61	22.1367	2	1.66	166	2	المعجنات, الأطعمة المقلية (بطاطا، دجاج، فلافل، دونات، نجت الدجاج), الأطعمة سريعة التحضير (أندومي، معكرونة), شاورما اللحم أو الدجاج أو الدجاج المقرمش	4	2	3	2	4	4	5	2	3.4	4	3	3	5	4	3	2	1	3.125	2	3	2.5	2	4	3	5	4	4.5	4	4	4	5	4	3	4	4	2	3	1	2	4
2	1	1	55	19.0311	2	1.7	170	2	شاورما اللحم أو الدجاج أو الدجاج المقرمش	2	2	2	2	4	2	2	2	2.4	3	4	2	4	3	1	1	1	2.375	1	1	1	4	4	4	3	4	3.5	5	4	4.5	5	5	4	4.66667	5	3	4	4	4	4
2	1	1	65	24.1672	2	1.64	164	2	الأطعمة المقلية (بطاطا، دجاج، فلافل، دونات، نجت الدجاج)	2	4	3	2	2	2	2	2	2	3	3	2	5	4	3	3	4	3.375	2	2	2	4	3	3.5	4	4	4	4	3	3.5	4	4	4	4	2	3	2.5	2	2	3
2	1	1	51	21.7865	2	1.53	153	2	جميع ما 1	2	2	2	1	4	4	5	2	3.2	5	4	1	4	4	1	5	5	3.625	1	1	1	2	3	2.5	4	4	4	5	5	5	4	4	4	4	1	2	1.5	4	2	4
2	1	3	41	17.0656	1	1.55	155	2	المعجنات, الأطعمة المقلية (بطاطا، دجاج، فلافل، دونات، نجت الدجاج)	1	1	1	1	4	4	4	1	2.8	3	4	1	3	1	1	2	1	2	1	1	1	2	4	3	5	5	5	5	2	3.5	5	3	2	3.33333	2	2	2	4	4	5
2	1	1	55	20.7008	2	1.63	163	2	الأطعمة المقلية (بطاطا، دجاج، فلافل، دونات، نجت الدجاج), الأطعمة سريعة التحضير (أندومي، معكرونة), اللحوم المصنعة (برغر، نقانق), شاورما اللحم أو الدجاج أو الدجاج المقرمش	2	4	3	2	4	4	4	2	3.2	4	3	2	5	3	3	2	3	3.125	1	3	2	1	1	1	3	3	3	2	3	2.5	3	2	3	2.66667	3	3	3	3	3	3
2	1	1	65	24.4646	2	1.63	163	2	جميع ما 1	2	2	2	2	4	4	4	2	3.2	5	2	2	5	4	5	5	3	3.875	2	2	2	2	4	3	1	4	2.5	3	4	3.5	4	2	4	3.33333	2	2	2	2	2	2
1	1	2	60	20.7612	2	1.7	170	2	شاورما اللحم أو الدجاج أو الدجاج المقرمش	4	4	4	4	4	4	4	4	4	4	1	4	4	2	3	4	4	3.25	4	4	4	3	4	3.5	4	4	4	4	4	4	5	5	4	4.66667	4	3	3.5	3	1	1
2	1	1	56	22.4323	2	1.58	158	2	الأطعمة المقلية (بطاطا، دجاج، فلافل، دونات، نجت الدجاج), شاورما اللحم أو الدجاج أو الدجاج المقرمش	2	2	2	2	4	4	4	1	3	4	2	3	3	3	3	4	3	3.125	2	3	2.5	4	3	3.5	4	4	4	4	5	4.5	3	4	3	3.33333	3	1	2	2	1	1
2	1	3	78	26.6749	3	1.71	171	2	جميع ما 1	1	1	1	1	4	4	2	2	2.6	2	1	1	3	1	1	1	1	1.375	1	2	1.5	5	3	4	5	5	5	5	5	5	5	5	4	4.66667	5	1	3	1	1	1
2	1	1	59	23.0469	2	1.6	160	2	اللحوم المصنعة (برغر، نقانق), شاورما اللحم أو الدجاج أو الدجاج المقرمش	2	2	2	2	2	2	2	1	1.8	3	4	3	4	4	4	3	3	3.5	2	2	2	2	2	2	3	3	3	4	4	4	4	4	3	3.66667	4	3	3.5	4	1	2
2	3	6	80	31.25	4	1.6	160	2	الأطعمة المقلية (بطاطا، دجاج، فلافل، دونات، نجت الدجاج)	2	2	2	2	2	2	2	2	2	3	3	3	3	3	3	3	4	3.125	3	3	3	3	3	3	3	3	3	3	3	3	3	3	3	3	3	3	3	3	3	3
2	1	6	85	24.8356	2	1.85	185	5	شاورما اللحم أو الدجاج أو الدجاج المقرمش	2	2	2	2	4	4	5	2	3.4	5	2	5	5	2	5	5	4	4.125	1	1	1	2	4	3	2	4	3	2	2	2	1	2	1	1.33333	1	1	1	3	3	3
1	1	6	120	37.874	4	1.78	178	5	المعجنات, الأطعمة المقلية (بطاطا، دجاج، فلافل، دونات، نجت الدجاج), الأطعمة سريعة التحضير (أندومي، معكرونة), اللحوم المصنعة (برغر، نقانق), شاورما اللحم أو الدجاج أو الدجاج المقرمش	5	2	3.5	2	5	5	5	1	3.6	4	3	1	3	4	3	5	3	3.25	2	4	3	4	3	3.5	3	2	2.5	2	3	2.5	4	2	3	3	5	5	5	3	5	5
2	1	1	49	19.1406	2	1.6	160	5	الأطعمة المقلية (بطاطا، دجاج، فلافل، دونات، نجت الدجاج), الأطعمة سريعة التحضير (أندومي، معكرونة)	2	2	2	5	4	4	4	4	4.2	3	1	4	5	5	3	5	5	3.875	1	3	2	3	5	4	1	4	2.5	1	5	3	2	1	1	1.33333	2	2	2	4	4	3
1	1	6	67	20.0066	2	1.83	183	5	الأطعمة المقلية (بطاطا، دجاج، فلافل، دونات، نجت الدجاج), اللحوم المصنعة (برغر، نقانق), شاورما اللحم أو الدجاج أو الدجاج المقرمش	5	5	5	2	5	5	5	5	4.4	5	1	5	5	5	5	5	5	4.5	4	4	4	3	3	3	4	5	4.5	1	2	1.5	1	1	1	1	1	2	1.5	1	1	3
1	1	4	70	21.6049	2	1.8	180	5	المعجنات, الأطعمة المقلية (بطاطا، دجاج، فلافل، دونات، نجت الدجاج), الأطعمة سريعة التحضير (أندومي، معكرونة), اللحوم المصنعة (برغر، نقانق), شاورما اللحم أو الدجاج أو الدجاج المقرمش	2	1	1.5	2	5	5	5	2	3.8	4	5	4	4	5	3	3	5	4.125	5	3	4	3	2	2.5	2	4	3	1	3	2	4	1	2	2.33333	2	2	2	3	2	2
1	1	5	100	27.7008	3	1.9	190	5	الأطعمة المقلية (بطاطا، دجاج، فلافل، دونات، نجت الدجاج), اللحوم المصنعة (برغر، نقانق), شاورما اللحم أو الدجاج أو الدجاج المقرمش	4	4	4	1	4	4	4	4	3.4	4	4	2	5	5	1	5	4	3.75	1	1	1	2	3	2.5	2	4	3	4	5	4.5	4	2	1	2.33333	4	2	3	2	2	2
1	1	5	78	23.2912	2	1.83	183	5	اللحوم المصنعة (برغر، نقانق)	2	2	2	4	4	4	5	1	3.6	4	4	1	5	2	1	5	5	3.375	1	1	1	5	3	4	3	4	3.5	1	5	3	2	1	3	2	5	2	3.5	3	2	4
2	1	1	42	17.9418	1	1.53	153	5	الأطعمة المقلية (بطاطا، دجاج، فلافل، دونات، نجت الدجاج)	4	4	4	2	4	4	4	2	3.2	1	5	1	5	5	1	1	4	2.875	2	4	3	4	3	3.5	4	4	4	4	4	4	4	4	3	3.66667	3	2	2.5	2	1	4
2	1	3	53	20.7031	2	1.6	160	5	جميع ما 1	4	4	4	2	4	4	4	2	3.2	2	5	1	5	5	1	4	5	3.5	4	2	3	2	3	2.5	4	4	4	2	2	2	2	2	2	2	5	1	3	3	3	4
[truncated: 8 more columns]
