# Supplementary material for: Analysing fast food consumption behaviour patterns: The case of Jordan
Source: PLoS One. 2025 Jun 27;20(6):e0326347. doi: 10.1371/journal.pone.0326347 (PMC12204562; doi:10.1371/journal.pone.0326347)
Supplement: S1 Data — Provided for reference and contextual transparency. (XLSX) [file pone.0326347.s002.xlsx]

## Sheet: Sheet1
طابع زمني	وفي ضوء ما تقدم، هل لديك الرغبة في المشاركة بالدراسة؟	الجنس	الحالة الاجتماعية	السنة الدراسية	العمر	المرحلة الدراسية	أعيش حاليًا مع	متوسط مصروفك / دخلك شهريًا	الوزن	الطول	معدل استهلاك الوجبات السريعة	نوع الوجبات السريعة التي تستهلكها/ تتناولها... يمكن اختيار أكثر من اجابة واحدة	استنادا إلى تفضيلاتي الغذائية / الذوقية ونمط حياتي الحالي، فإنه من المحتمل أن أقوم بتناول الوجبات السريعة خلال شهر القادم بانتظام	بغض النظر عن تفضيلاتي الغذائية / الذوقية ونمط حياتي الحالي، فانه من المحتمل أن أتناول الوجبات السريعة بانتظام خلال الشهر المقبل	أعتقد أن تناول الوجبات السريعة غير ضار	أعتقد أن تناول الوجبات السريعة يوفر الوقت	أعتقد أن تناول الوجبات السريعة سهل و مريح	أعتقد أن تناول الوجبات السريعة ممتع	أعتقد أن تناول الوجبات السريعة غير مكلف ماديًا/ رخيص الثمن	أشعر بالسعادة عند تناول الوجبات السريعة	لا أشعر بالذنب عند تناول الوجبات السريعة	أشعر بالنشاط عند تناول الوجبات السريعة	أشعر بالشبع عند تناول الوجبات السريعة	لا أشعر بالقلق عند تناول الوجبات السريعة	أشعر بالحماس عند تناول الوجبات السريعة	أشعر بالانجذاب نحو تناول الوجبات السريعة	أشعر أن صحتي (أي عدم وجود مشاكل صحية) تؤهلني لتناول الوجبات السريعة	يعتقد معظم الناس المهمين بالنسبة لي (العائلة، الأصدقاء المقربين)، أنني يجب أن أتناول الوجبات السريعة بانتظام	يتوقع الاشخاص المقربين مني أن أتناول الوجبات السريعة بانتظام	يأكل الأشخاص المقربين مني الوجبات السريعة بانتظام	الشخصيات التي أقدر آرائها وأتابعها باستمرار (أستاذي، مشاهير وسائل التواصل الاجتماعي، مذيع، ممثل،........) يتناولون الوجبات السريعة بانتظام	لدي القدرة على التحكم في عدد المرات التي سأتناول فيها الوجبات السريعة خلال الشهر المقبل	عدد المرات التي سأتناول فيها الوجبات السريعة خلال الشهر المقبل يعود لقراري في وقتها	من المستحيل بالنسبة لي، أن أمتنع عن تناول الوجبات السريعة خلال الشهر المقبل	يمكنني تجنب تناول الوجبات السريعة بانتظام خلال الشهر المقبل اذا أردت ذلك	أنا لا أستطيع منع نفسي من تناول الوجبات السريعة ؛ لأنني لا أستطيع إعداد طعام صحي بسب مرضي أو عدم معرفتي بكيفية الطهي أو انشغالي	أنا لا أستطيع منع نفسي من تناول الوجبات السريعة بسبب التواجد من أماكن تحفزني على شراء الوجبات السريعة	قدرتي المادية تؤهلني لعدم الامتناع عن تناول الوجبات السريعة	يتأثر سلوكي نحو استهلاك الوجبات السريعة استجابة لقراراتي الفورية التي لا تأخذ بالتأكيد أي أبعاد مستقبلية	أضع راحتي/ سعادتي كمحدد أساسي للقرارات التي أخذها أو الأفعال التي أقوم بها	أشعر بالقلق بما قد يفكر به الاخرون عني	أشعر بالخوف أن لا أكون مقبولا عند الاخرين	أشعر بالقلق فيما يتعلق بنوع الانطباع الذي أتركه عند الاخرين	أشعر بالقلق من أن أقول أو أفعل أشياء خاطئة أو أن يلاحظ الاخرون عيوبي	أرى نفسي على أنني شخص يمارس عادت الأكل الصحية	أرى نفسي على أنني شخص مهتم في العواقب الصحية للمأكولات التي اتناولها	أرى نفسي على أنني شخص مهتم في العواقب البيئية للمأكولات التي اتناولها	أرى نفسي على أنني شخص يحب الاستمتاع بتناول الطعام	أرى نفسي على أنني شخص يهتم بتناول الأكل الصحي
12:29:48 م 2023/10/22	نعم، أرغب بالمشاركة	ذكر	أعزب	سنة رابعة فأكثر	18-22	بكالوريوس	الأسرة	300-350	75	183	2-3 مرة في الأسبوع	الأطعمة المقلية (بطاطا، دجاج، فلافل، دونات، نجت الدجاج), الأطعمة سريعة التحضير (أندومي، معكرونة), اللحوم المصنعة (برغر، نقانق), شاورما اللحم أو الدجاج أو الدجاج المقرمش	أوافق بشدة	أوافق بشدة	محايد	أوافق بشدة	محايد	محايد	محايد	احيانًا	احيانًا	احيانًا	احيانًا	احيانًا	نادرًا	نادرًا	نادرًا	محايد	محايد	أوافق	لا أوافق بشدة	محايد	لا أوافق	محايد	محايد	محايد	أوافق	لا أوافق	لا أوافق	لا أوافق	غالبًا	غالبًا	ابدًا	احيانًا	محايد	محايد	أوافق	أوافق	محايد
12:32:02 م 2023/10/22	نعم، أرغب بالمشاركة	أنثى	Single	سنة رابعة فأكثر	23-26	بكالوريوس	الأسرة	>450	53	158	مرة أسبوعيًا	الأطعمة المقلية (بطاطا، دجاج، فلافل، دونات، نجت الدجاج)	أوافق	أوافق	لا أوافق بشدة	أوافق بشدة	أوافق بشدة	أوافق بشدة	محايد	دائمًا	احيانًا	ابدًا	دائمًا	دائمًا	دائمًا	دائمًا	دائمًا	أوافق بشدة	أوافق بشدة	محايد	لا أوافق بشدة	أوافق	أوافق بشدة	لا أوافق	أوافق بشدة	محايد	أوافق بشدة	أوافق بشدة	أوافق بشدة	أوافق بشدة	احيانًا	احيانًا	احيانًا	احيانًا	أوافق	أوافق بشدة	أوافق بشدة	أوافق بشدة	أوافق بشدة
12:32:04 م 2023/10/22	نعم، أرغب بالمشاركة	أنثى	أعزب	سنة رابعة فأكثر	18-22	بكالوريوس	الأسرة	< 100	60	160	مرة أسبوعيًا	الأطعمة المقلية (بطاطا، دجاج، فلافل، دونات، نجت الدجاج), الأطعمة سريعة التحضير (أندومي، معكرونة), اللحوم المصنعة (برغر، نقانق), شاورما اللحم أو الدجاج أو الدجاج المقرمش	أوافق	محايد	لا أوافق	أوافق	أوافق	أوافق	محايد	غالبًا	احيانًا	غالبًا	دائمًا	احيانًا	دائمًا	دائمًا	دائمًا	محايد	محايد	لا أوافق	محايد	أوافق	أوافق	لا أوافق	أوافق	لا أوافق	أوافق	لا أوافق	محايد	أوافق	غالبًا	احيانًا	غالبًا	احيانًا	محايد	أوافق	أوافق	أوافق	محايد
12:32:37 م 2023/10/22	لا، أرغب بالمشاركة	أنثى	أعزب	سنة رابعة فأكثر	18-22	بكالوريوس	الأسرة	>450	85	185	يوميًا	شاورما اللحم أو الدجاج أو الدجاج المقرمش	محايد	لا أوافق	لا أوافق	أوافق	أوافق	أوافق بشدة	محايد	دائمًا	نادرًا	دائمًا	دائمًا	نادرًا	دائمًا	دائمًا	غالبًا	لا أوافق بشدة	لا أوافق بشدة	لا أوافق	أوافق	لا أوافق	أوافق	أوافق	لا أوافق	أوافق بشدة	أوافق	أوافق بشدة	أوافق بشدة	أوافق بشدة	احيانًا	احيانًا	احيانًا	احيانًا	لا أوافق	أوافق بشدة	لا أوافق	أوافق بشدة	لا أوافق
12:32:45 م 2023/10/22	نعم، أرغب بالمشاركة	ذكر	أعزب	سنة ثالثة	18-22	بكالوريوس	الأسرة	>450	88	1.83	مرة أسبوعيًا	المعجنات, الأطعمة المقلية (بطاطا، دجاج، فلافل، دونات، نجت الدجاج), الأطعمة سريعة التحضير (أندومي، معكرونة), اللحوم المصنعة (برغر، نقانق), شاورما اللحم أو الدجاج أو الدجاج المقرمش	محايد	محايد	أوافق بشدة	أوافق بشدة	أوافق بشدة	أوافق بشدة	محايد	نادرًا	احيانًا	دائمًا	دائمًا	دائمًا	دائمًا	دائمًا	دائمًا	أوافق	أوافق	لا أوافق	لا أوافق	لا أوافق بشدة	أوافق	أوافق	محايد	محايد	أوافق	محايد	لا أوافق بشدة	أوافق بشدة	ابدًا	ابدًا	احيانًا	ابدًا	أوافق	لا أوافق	لا أوافق	أوافق بشدة	محايد
12:32:47 م 2023/10/22	نعم، أرغب بالمشاركة	ذكر	أعزب	سنة رابعة فأكثر	18-22	بكالوريوس	الأسرة	100-199	65	175	2-3 مرة في الأسبوع	اللحوم المصنعة (برغر، نقانق), شاورما اللحم أو الدجاج أو الدجاج المقرمش	محايد	محايد	محايد	محايد	أوافق	أوافق	لا أوافق	غالبًا	غالبًا	احيانًا	احيانًا	نادرًا	غالبًا	غالبًا	غالبًا	محايد	محايد	لا أوافق	لا أوافق	محايد	لا أوافق	محايد	محايد	لا أوافق	لا أوافق	محايد	لا أوافق	محايد	احيانًا	احيانًا	غالبًا	غالبًا	لا أوافق	لا أوافق	محايد	أوافق	محايد
12:32:51 م 2023/10/22	نعم، أرغب بالمشاركة	أنثى	أعزب	سنة رابعة فأكثر	18-22	بكالوريوس	الأسرة	100-199	89	164	2-3 مرة في الأسبوع	الأطعمة المقلية (بطاطا، دجاج، فلافل، دونات، نجت الدجاج), الأطعمة سريعة التحضير (أندومي، معكرونة), شاورما اللحم أو الدجاج أو الدجاج المقرمش	محايد	أوافق	لا أوافق	أوافق	أوافق	أوافق	لا أوافق	غالبًا	غالبًا	نادرًا	دائمًا	غالبًا	احيانًا	دائمًا	احيانًا	أوافق	أوافق	لا أوافق	لا أوافق	أوافق	أوافق	محايد	أوافق	لا أوافق بشدة	محايد	أوافق	أوافق	محايد	احيانًا	غالبًا	غالبًا	دائمًا	أوافق	محايد	أوافق	أوافق	لا أوافق
12:33:15 م 2023/10/22	نعم، أرغب بالمشاركة	ذكر	أعزب	سنة ثانية	18-22	بكالوريوس	الأسرة	100-199	78	178	مرة أسبوعيًا	المعجنات, الأطعمة المقلية (بطاطا، دجاج، فلافل، دونات، نجت الدجاج), الأطعمة سريعة التحضير (أندومي، معكرونة), اللحوم المصنعة (برغر، نقانق), شاورما اللحم أو الدجاج أو الدجاج المقرمش	محايد	محايد	لا أوافق	أوافق بشدة	أوافق بشدة	أوافق بشدة	لا أوافق	دائمًا	غالبًا	دائمًا	احيانًا	دائمًا	دائمًا	دائمًا	دائمًا	أوافق بشدة	أوافق بشدة	لا أوافق	أوافق بشدة	أوافق بشدة	أوافق	لا أوافق بشدة	أوافق بشدة	لا أوافق	لا أوافق	أوافق	لا أوافق	أوافق بشدة	ابدًا	ابدًا	غالبًا	احيانًا	أوافق بشدة	أوافق بشدة	أوافق	أوافق بشدة	أوافق
12:33:16 م 2023/10/22	نعم، أرغب بالمشاركة	أنثى	أعزب	سنة ثالثة	18-22	بكالوريوس	الأسرة	100-199	53	160	2-3 مرة في الأسبوع	الأطعمة المقلية (بطاطا، دجاج، فلافل، دونات، نجت الدجاج), شاورما اللحم أو الدجاج أو الدجاج المقرمش	أوافق	أوافق	محايد	أوافق	محايد	أوافق	محايد	دائمًا	احيانًا	احيانًا	غالبًا	ابدًا	غالبًا	دائمًا	غالبًا	لا أوافق بشدة	محايد	لا أوافق	أوافق	أوافق	أوافق	محايد	أوافق	أوافق	أوافق	أوافق	أوافق	أوافق	احيانًا	احيانًا	احيانًا	احيانًا	محايد	لا أوافق	محايد	أوافق	لا أوافق
12:33:21 م 2023/10/22	نعم، أرغب بالمشاركة	أنثى	أعزب	سنة ثالثة	18-22	بكالوريوس	الأسرة	200-299	60	167	2-3 مرة في الأسبوع	الأطعمة المقلية (بطاطا، دجاج، فلافل، دونات، نجت الدجاج), شاورما اللحم أو الدجاج أو الدجاج المقرمش	لا أوافق	لا أوافق	محايد	أوافق	أوافق	أوافق	محايد	احيانًا	دائمًا	احيانًا	دائمًا	دائمًا	غالبًا	دائمًا	دائمًا	محايد	لا أوافق	أوافق	لا أوافق بشدة	محايد	لا أوافق بشدة	محايد	محايد	محايد	أوافق	أوافق	محايد	أوافق	نادرًا	نادرًا	نادرًا	نادرًا	لا أوافق	لا أوافق	محايد	أوافق بشدة	محايد
12:33:22 م 2023/10/22	نعم، أرغب بالمشاركة	ذكر	أعزب	سنة ثالثة	18-22	بكالوريوس	الأسرة	300-350	62	186	أكثر من 3 مرات في الأسبوع	شاورما اللحم أو الدجاج أو الدجاج المقرمش	لا أوافق	لا أوافق	لا أوافق	أوافق	أوافق	محايد	لا أوافق	احيانًا	دائمًا	نادرًا	غالبًا	غالبًا	غالبًا	غالبًا	احيانًا	أوافق	أوافق	محايد	لا أوافق	لا أوافق	أوافق	أوافق	محايد	محايد	محايد	أوافق	أوافق	محايد	ابدًا	ابدًا	ابدًا	ابدًا	لا أوافق	لا أوافق	محايد	أوافق	لا أوافق
12:33:22 م 2023/10/22	نعم، أرغب بالمشاركة	أنثى	أعزب	سنة رابعة فأكثر	18-22	بكالوريوس	الأسرة	300-350	45	155	مرة أسبوعيًا	الأطعمة المقلية (بطاطا، دجاج، فلافل، دونات، نجت الدجاج)	محايد	محايد	محايد	أوافق	أوافق	أوافق	لا أوافق	غالبًا	غالبًا	نادرًا	احيانًا	احيانًا	غالبًا	نادرًا	غالبًا	لا أوافق بشدة	لا أوافق	لا أوافق	لا أوافق	أوافق	أوافق	لا أوافق	أوافق	لا أوافق بشدة	لا أوافق	لا أوافق	لا أوافق	أوافق بشدة	ابدًا	ابدًا	احيانًا	ابدًا	محايد	أوافق	أوافق	أوافق بشدة	أوافق بشدة
12:33:45 م 2023/10/22	نعم، أرغب بالمشاركة	أنثى	أعزب	سنة رابعة فأكثر	18-22	بكالوريوس	لوحدي	100-199	66	167	أكثر من 3 مرات في الأسبوع	المعجنات, الأطعمة المقلية (بطاطا، دجاج، فلافل، دونات، نجت الدجاج), الأطعمة سريعة التحضير (أندومي، معكرونة), اللحوم المصنعة (برغر، نقانق), شاورما اللحم أو الدجاج أو الدجاج المقرمش	أوافق بشدة	أوافق	أوافق بشدة	أوافق بشدة	أوافق بشدة	أوافق بشدة	لا أوافق	احيانًا	احيانًا	ابدًا	دائمًا	احيانًا	غالبًا	غالبًا	ابدًا	محايد	لا أوافق	محايد	محايد	أوافق	أوافق	أوافق	أوافق	أوافق	لا أوافق	لا أوافق	محايد	أوافق	غالبًا	دائمًا	دائمًا	دائمًا	لا أوافق	لا أوافق	محايد	أوافق بشدة	أوافق
12:33:50 م 2023/10/22	نعم، أرغب بالمشاركة	أنثى	أعزب	سنة رابعة فأكثر	23-26	بكالوريوس	لوحدي	< 100	75	159	نادرًا ما أستهلك الوجبات السريعة	الأطعمة سريعة التحضير (أندومي، معكرونة)	لا أوافق	محايد	لا أوافق	أوافق	أوافق	أوافق	لا أوافق	غالبًا	احيانًا	نادرًا	غالبًا	احيانًا	احيانًا	نادرًا	احيانًا	محايد	محايد	محايد	محايد	أوافق	أوافق	محايد	أوافق	لا أوافق	محايد	محايد	محايد	أوافق	احيانًا	نادرًا	نادرًا	احيانًا	محايد	محايد	محايد	محايد	محايد
12:33:59 م 2023/10/22	نعم، أرغب بالمشاركة	أنثى	أعزب	سنة رابعة فأكثر	18-22	بكالوريوس	الأسرة	300-350	51	164	أكثر من 3 مرات في الأسبوع	اللحوم المصنعة (برغر، نقانق)	محايد	محايد	أوافق	أوافق بشدة	أوافق بشدة	أوافق بشدة	لا أوافق	غالبًا	دائمًا	احيانًا	دائمًا	دائمًا	دائمًا	دائمًا	دائمًا	أوافق	لا أوافق	أوافق	محايد	أوافق	أوافق بشدة	أوافق بشدة	أوافق	أوافق	أوافق	أوافق بشدة	أوافق بشدة	أوافق بشدة	نادرًا	نادرًا	احيانًا	احيانًا	لا أوافق	لا أوافق	لا أوافق	أوافق	لا أوافق
12:34:00 م 2023/10/22	نعم، أرغب بالمشاركة	أنثى	أعزب	سنة ثالثة	18-22	بكالوريوس	الأسرة	100-199	45	153	2-3 مرة في الأسبوع	شاورما اللحم أو الدجاج أو الدجاج المقرمش	أوافق بشدة	أوافق بشدة	لا أوافق بشدة	أوافق بشدة	أوافق بشدة	أوافق بشدة	لا أوافق بشدة	دائمًا	ابدًا	ابدًا	دائمًا	ابدًا	غالبًا	دائمًا	ابدًا	لا أوافق بشدة	أوافق	أوافق	محايد	محايد	محايد	أوافق	محايد	أوافق	محايد	أوافق	لا أوافق بشدة	أوافق بشدة	نادرًا	نادرًا	نادرًا	ابدًا	محايد	أوافق	محايد	أوافق بشدة	لا أوافق بشدة
12:34:14 م 2023/10/22	نعم، أرغب بالمشاركة	أنثى	أعزب	سنة رابعة فأكثر	18-22	بكالوريوس	الأسرة	100-199	57	167	مرة إلى مرتين في الشهر	المعجنات, الأطعمة المقلية (بطاطا، دجاج، فلافل، دونات، نجت الدجاج)	محايد	محايد	لا أوافق بشدة	أوافق	أوافق	أوافق	لا أوافق	غالبًا	نادرًا	نادرًا	دائمًا	نادرًا	احيانًا	غالبًا	احيانًا	محايد	محايد	أوافق	لا أوافق	أوافق	أوافق	محايد	أوافق	لا أوافق بشدة	أوافق	أوافق	أوافق	أوافق بشدة	غالبًا	نادرًا	نادرًا	نادرًا	محايد	أوافق	أوافق	لا أوافق	أوافق
12:34:16 م 2023/10/22	نعم، أرغب بالمشاركة	أنثى	أعزب	سنة ثالثة	18-22	بكالوريوس	الأسرة	100-199	68	168	مرة إلى مرتين في الشهر	الأطعمة سريعة التحضير (أندومي، معكرونة), اللحوم المصنعة (برغر، نقانق)	لا أوافق	لا أوافق	محايد	أوافق	أوافق	أوافق	أوافق	احيانًا	دائمًا	احيانًا	احيانًا	دائمًا	غالبًا	احيانًا	دائمًا	لا أوافق بشدة	لا أوافق	لا أوافق	لا أوافق بشدة	أوافق	أوافق	لا أوافق	أوافق	لا أوافق	لا أوافق	أوافق	لا أوافق	محايد	نادرًا	نادرًا	احيانًا	نادرًا	لا أوافق	لا أوافق	محايد	أوافق بشدة	محايد
12:34:20 م 2023/10/22	نعم، أرغب بالمشاركة	ذكر	أعزب	سنة رابعة فأكثر	18-22	بكالوريوس	الأسرة	100-199	80	171	2-3 مرة في الأسبوع	المعجنات, الأطعمة المقلية (بطاطا، دجاج، فلافل، دونات، نجت الدجاج), شاورما اللحم أو الدجاج أو الدجاج المقرمش	لا أوافق	لا أوافق	أوافق بشدة	أوافق بشدة	أوافق بشدة	أوافق بشدة	أوافق	غالبًا	نادرًا	ابدًا	دائمًا	غالبًا	دائمًا	دائمًا	غالبًا	أوافق	أوافق	لا أوافق بشدة	محايد	أوافق	أوافق	محايد	أوافق بشدة	لا أوافق	أوافق	أوافق	أوافق	أوافق بشدة	غالبًا	ابدًا	ابدًا	احيانًا	محايد	أوافق	أوافق	أوافق بشدة	محايد
12:34:28 م 2023/10/22	نعم، أرغب بالمشاركة	أنثى	أعزب	سنة رابعة فأكثر	18-22	بكالوريوس	الأسرة	100-199	72	169	مرة أسبوعيًا	الأطعمة المقلية (بطاطا، دجاج، فلافل، دونات، نجت الدجاج)	أوافق	محايد	لا أوافق	أوافق	لا أوافق بشدة	لا أوافق بشدة	لا أوافق بشدة	احيانًا	احيانًا	احيانًا	دائمًا	ابدًا	احيانًا	احيانًا	احيانًا	لا أوافق بشدة	أوافق	محايد	محايد	أوافق	أوافق	لا أوافق بشدة	أوافق	لا أوافق	محايد	محايد	محايد	أوافق	نادرًا	ابدًا	ابدًا	نادرًا	محايد	محايد	محايد	أوافق	أوافق
12:34:40 م 2023/10/22	نعم، أرغب بالمشاركة	ذكر	أعزب	سنة رابعة فأكثر	18-22	بكالوريوس	الأسرة	>450	120	178	يوميًا	المعجنات, الأطعمة المقلية (بطاطا، دجاج، فلافل، دونات، نجت الدجاج), الأطعمة سريعة التحضير (أندومي، معكرونة), اللحوم المصنعة (برغر، نقانق), شاورما اللحم أو الدجاج أو الدجاج المقرمش	أوافق بشدة	محايد	محايد	أوافق بشدة	أوافق بشدة	أوافق بشدة	لا أوافق بشدة	غالبًا	احيانًا	ابدًا	احيانًا	غالبًا	احيانًا	دائمًا	احيانًا	لا أوافق	أوافق	أوافق	محايد	محايد	لا أوافق	أوافق	محايد	لا أوافق	أوافق	محايد	لا أوافق بشدة	لا أوافق بشدة	احيانًا	دائمًا	دائمًا	احيانًا	لا أوافق	لا أوافق بشدة	أوافق	لا أوافق بشدة	أوافق
12:34:55 م 2023/10/22	نعم، أرغب بالمشاركة	أنثى	أعزب	سنة ثالثة	18-22	بكالوريوس	الأسرة	>450	50	160	مرة أسبوعيًا	شاورما اللحم أو الدجاج أو الدجاج المقرمش	أوافق	محايد	لا أوافق	أوافق	أوافق	أوافق	محايد	دائمًا	نادرًا	ابدًا	غالبًا	غالبًا	دائمًا	دائمًا	غالبًا	أوافق	أوافق	محايد	أوافق	أوافق	أوافق	محايد	أوافق	لا أوافق	أوافق	محايد	أوافق	أوافق	نادرًا	نادرًا	نادرًا	نادرًا	أوافق	أوافق	أوافق	أوافق	لا أوافق
12:34:59 م 2023/10/22	نعم، أرغب بالمشاركة	أنثى	أعزب	سنة رابعة فأكثر	18-22	بكالوريوس	الأسرة	100-199	60	160	مرة إلى مرتين في الشهر	الأطعمة المقلية (بطاطا، دجاج، فلافل، دونات، نجت الدجاج)	أوافق	لا أوافق	لا أوافق	أوافق	أوافق	أوافق	لا أوافق	احيانًا	احيانًا	احيانًا	دائمًا	احيانًا	احيانًا	دائمًا	احيانًا	لا أوافق بشدة	محايد	محايد	أوافق	أوافق بشدة	أوافق	لا أوافق	أوافق بشدة	لا أوافق	لا أوافق	لا أوافق	أوافق	لا أوافق	غالبًا	غالبًا	غالبًا	احيانًا	محايد	محايد	أوافق	أوافق	محايد
12:35:12 م 2023/10/22	نعم، أرغب بالمشاركة	ذكر	أعزب	سنة رابعة فأكثر	23-26	بكالوريوس	الأسرة	100-199	58	171	أكثر من 3 مرات في الأسبوع	المعجنات, الأطعمة المقلية (بطاطا، دجاج، فلافل، دونات، نجت الدجاج), شاورما اللحم أو الدجاج أو الدجاج المقرمش	محايد	محايد	لا أوافق بشدة	أوافق بشدة	أوافق	أوافق	لا أوافق	غالبًا	احيانًا	نادرًا	غالبًا	نادرًا	غالبًا	غالبًا	غالبًا	محايد	محايد	محايد	أوافق	أوافق	أوافق	لا أوافق	أوافق	محايد	أوافق	محايد	محايد	أوافق بشدة	غالبًا	غالبًا	غالبًا	احيانًا	أوافق	أوافق	أوافق	أوافق	محايد
12:35:18 م 2023/10/22	نعم، أرغب بالمشاركة	أنثى	أعزب	سنة رابعة فأكثر	18-22	بكالوريوس	الأسرة	< 100	49	160	يوميًا	الأطعمة المقلية (بطاطا، دجاج، فلافل، دونات، نجت الدجاج), الأطعمة سريعة التحضير (أندومي، معكرونة)	محايد	محايد	أوافق بشدة	أوافق	أوافق	أوافق	أوافق	احيانًا	ابدًا	غالبًا	دائمًا	دائمًا	احيانًا	دائمًا	دائمًا	لا أوافق بشدة	محايد	محايد	أوافق بشدة	لا أوافق بشدة	أوافق	أوافق بشدة	أوافق بشدة	أوافق	أوافق بشدة	أوافق بشدة	أوافق	أوافق	غالبًا	غالبًا	احيانًا	دائمًا	لا أوافق	لا أوافق	محايد	محايد	أوافق بشدة
12:35:29 م 2023/10/22	نعم، أرغب بالمشاركة	أنثى	أعزب	سنة رابعة فأكثر	18-22	بكالوريوس	الأسرة	< 100	59	163٫5	2-3 مرة في الأسبوع	شاورما اللحم أو الدجاج أو الدجاج المقرمش	لا أوافق	محايد	محايد	أوافق	أوافق بشدة	أوافق	لا أوافق	دائمًا	ابدًا	احيانًا	دائمًا	احيانًا	احيانًا	غالبًا	غالبًا	لا أوافق	لا أوافق	لا أوافق	لا أوافق	أوافق	أوافق	محايد	محايد	لا أوافق	أوافق	محايد	محايد	محايد	غالبًا	غالبًا	نادرًا	احيانًا	لا أوافق	محايد	محايد	أوافق	محايد
12:35:33 م 2023/10/22	نعم، أرغب بالمشاركة	أنثى	أعزب	سنة ثالثة	18-22	بكالوريوس	الأسرة	< 100	68	158	2-3 مرة في الأسبوع	المعجنات, الأطعمة المقلية (بطاطا، دجاج، فلافل، دونات، نجت الدجاج), الأطعمة سريعة التحضير (أندومي، معكرونة), اللحوم المصنعة (برغر، نقانق), شاورما اللحم أو الدجاج أو الدجاج المقرمش	لا أوافق بشدة	لا أوافق	لا أوافق بشدة	محايد	أوافق	أوافق بشدة	لا أوافق بشدة	دائمًا	دائمًا	ابدًا	احيانًا	دائمًا	دائمًا	دائمًا	ابدًا	أوافق بشدة	لا أوافق بشدة	محايد	لا أوافق	لا أوافق	أوافق	محايد	أوافق بشدة	لا أوافق بشدة	أوافق بشدة	لا أوافق بشدة	أوافق بشدة	أوافق بشدة	احيانًا	احيانًا	احيانًا	ابدًا	لا أوافق	أوافق	أوافق	أوافق بشدة	محايد
12:35:34 م 2023/10/22	نعم، أرغب بالمشاركة	أنثى	أعزب	سنة رابعة فأكثر	18-22	بكالوريوس	الأسرة	100-199	90	168	مرة أسبوعيًا	الأطعمة المقلية (بطاطا، دجاج، فلافل، دونات، نجت الدجاج), شاورما اللحم أو الدجاج أو الدجاج المقرمش	أوافق	محايد	أوافق	أوافق	أوافق	أوافق	محايد	غالبًا	احيانًا	احيانًا	دائمًا	غالبًا	غالبًا	غالبًا	غالبًا	لا أوافق بشدة	لا أوافق	أوافق	أوافق	أوافق	أوافق	أوافق	أوافق	محايد	أوافق	أوافق	محايد	أوافق	نادرًا	احيانًا	احيانًا	احيانًا	لا أوافق	أوافق	محايد	أوافق	محايد
12:36:52 م 2023/10/22	نعم، أرغب بالمشاركة	أنثى	متزوج	سنة ثالثة	18-22	بكالوريوس	الأسرة	< 100	68	170	مرة إلى مرتين في الشهر	الأطعمة المقلية (بطاطا، دجاج، فلافل، دونات، نجت الدجاج), الأطعمة سريعة التحضير (أندومي، معكرونة), شاورما اللحم أو الدجاج أو الدجاج المقرمش	لا أوافق	لا أوافق	محايد	أوافق بشدة	أوافق بشدة	أوافق بشدة	لا أوافق	احيانًا	احيانًا	نادرًا	دائمًا	غالبًا	احيانًا	احيانًا	غالبًا	لا أوافق	لا أوافق	لا أوافق	محايد	أوافق بشدة	أوافق	لا أوافق	أوافق بشدة	لا أوافق بشدة	لا أوافق	لا أوافق بشدة	أوافق	أوافق	غالبًا	احيانًا	احيانًا	احيانًا	لا أوافق	لا أوافق	لا أوافق	أوافق بشدة	أوافق
12:36:59 م 2023/10/22	نعم، أرغب بالمشاركة	ذكر	أعزب	سنة رابعة فأكثر	23-26	بكالوريوس	الأسرة	>450	99	1.78	2-3 مرة في الأسبوع	المعجنات, الأطعمة المقلية (بطاطا، دجاج، فلافل، دونات، نجت الدجاج), الأطعمة سريعة التحضير (أندومي، معكرونة), اللحوم المصنعة (برغر، نقانق), شاورما اللحم أو الدجاج أو الدجاج المقرمش	لا أوافق	لا أوافق بشدة	لا أوافق بشدة	لا أوافق	محايد	أوافق	لا أوافق بشدة	غالبًا	غالبًا	غالبًا	غالبًا	غالبًا	نادرًا	نادرًا	دائمًا	أوافق	أوافق	أوافق	أوافق بشدة	أوافق	أوافق	لا أوافق	أوافق	لا أوافق بشدة	أوافق	لا أوافق بشدة	أوافق بشدة	أوافق	ابدًا	ابدًا	غالبًا	احيانًا	لا أوافق	أوافق	أوافق	أوافق	لا أوافق
12:37:17 م 2023/10/22	نعم، أرغب بالمشاركة	أنثى	أعزب	سنة ثالثة	18-22	بكالوريوس	الأسرة	< 100	39.5	155.5	نادرًا ما أستهلك الوجبات السريعة	شاورما اللحم أو الدجاج أو الدجاج المقرمش	أوافق	أوافق	لا أوافق	أوافق	أوافق	أوافق	لا أوافق	غالبًا	احيانًا	ابدًا	غالبًا	احيانًا	غالبًا	غالبًا	ابدًا	أوافق	أوافق	لا أوافق	أوافق	لا أوافق	أوافق	أوافق	محايد	أوافق	أوافق	محايد	أوافق	أوافق	نادرًا	ابدًا	نادرًا	احيانًا	محايد	محايد	أوافق	أوافق	لا أوافق بشدة
12:37:23 م 2023/10/22	نعم، أرغب بالمشاركة	ذكر	أعزب	سنة رابعة فأكثر	23-26	بكالوريوس	الأسرة	200-299	100	185	مرة أسبوعيًا	اللحوم المصنعة (برغر، نقانق)	أوافق	أوافق بشدة	لا أوافق بشدة	أوافق	أوافق	أوافق	لا أوافق بشدة	احيانًا	ابدًا	ابدًا	احيانًا	ابدًا	احيانًا	احيانًا	دائمًا	أوافق بشدة	أوافق بشدة	أوافق	أوافق	أوافق بشدة	أوافق بشدة	لا أوافق بشدة	لا أوافق بشدة	لا أوافق بشدة	لا أوافق بشدة	أوافق	محايد	أوافق	نادرًا	نادرًا	دائمًا	نادرًا	أوافق بشدة	أوافق	محايد	أوافق بشدة	أوافق بشدة
12:37:59 م 2023/10/22	نعم، أرغب بالمشاركة	أنثى	أعزب	سنة ثالثة	18-22	بكالوريوس	الأسرة	< 100	51	153	مرة أسبوعيًا	الأطعمة المقلية (بطاطا، دجاج، فلافل، دونات، نجت الدجاج), الأطعمة سريعة التحضير (أندومي، معكرونة), اللحوم المصنعة (برغر، نقانق), شاورما اللحم أو الدجاج أو الدجاج المقرمش	لا أوافق	لا أوافق	محايد	أوافق بشدة	أوافق بشدة	أوافق	محايد	غالبًا	احيانًا	نادرًا	غالبًا	احيانًا	غالبًا	غالبًا	دائمًا	لا أوافق	لا أوافق	لا أوافق	محايد	أوافق	أوافق	أوافق	محايد	أوافق	محايد	محايد	أوافق	محايد	ابدًا	ابدًا	ابدًا	ابدًا	محايد	محايد	محايد	أوافق	لا أوافق
12:38:15 م 2023/10/22	نعم، أرغب بالمشاركة	أنثى	أعزب	سنة رابعة فأكثر	18-22	بكالوريوس	الأسرة	100-199	49.5	153	2-3 مرة في الأسبوع	المعجنات, الأطعمة المقلية (بطاطا، دجاج، فلافل، دونات، نجت الدجاج), الأطعمة سريعة التحضير (أندومي، معكرونة), اللحوم المصنعة (برغر، نقانق)	لا أوافق	لا أوافق	لا أوافق	محايد	أوافق	أوافق	لا أوافق	غالبًا	غالبًا	احيانًا	احيانًا	نادرًا	دائمًا	دائمًا	احيانًا	محايد	محايد	محايد	محايد	لا أوافق	أوافق	أوافق	أوافق	أوافق	أوافق	أوافق	أوافق	أوافق	ابدًا	ابدًا	غالبًا	غالبًا	لا أوافق	محايد	محايد	أوافق	محايد
12:38:36 م 2023/10/22	نعم، أرغب بالمشاركة	أنثى	أعزب	سنة رابعة فأكثر	18-22	بكالوريوس	الأسرة	100-199	60	160	2-3 مرة في الأسبوع	المعجنات, الأطعمة المقلية (بطاطا، دجاج، فلافل، دونات، نجت الدجاج), الأطعمة سريعة التحضير (أندومي، معكرونة), اللحوم المصنعة (برغر، نقانق), شاورما اللحم أو الدجاج أو الدجاج المقرمش	لا أوافق	أوافق	لا أوافق بشدة	محايد	محايد	أوافق	لا أوافق بشدة	دائمًا	احيانًا	دائمًا	دائمًا	احيانًا	دائمًا	دائمًا	غالبًا	أوافق	أوافق	محايد	لا أوافق بشدة	أوافق	أوافق	أوافق	أوافق	محايد	لا أوافق بشدة	لا أوافق بشدة	أوافق	أوافق	احيانًا	احيانًا	احيانًا	احيانًا	لا أوافق بشدة	أوافق بشدة	أوافق بشدة	أوافق بشدة	أوافق بشدة
12:39:07 م 2023/10/22	نعم، أرغب بالمشاركة	أنثى	أعزب	سنة ثالثة	18-22	بكالوريوس	الأسرة	< 100	60	162	مرة إلى مرتين في الشهر	المعجنات, الأطعمة المقلية (بطاطا، دجاج، فلافل، دونات، نجت الدجاج), الأطعمة سريعة التحضير (أندومي، معكرونة), اللحوم المصنعة (برغر، نقانق), شاورما اللحم أو الدجاج أو الدجاج المقرمش	لا أوافق	لا أوافق	لا أوافق	أوافق بشدة	أوافق بشدة	أوافق بشدة	لا أوافق	نادرًا	غالبًا	نادرًا	غالبًا	ابدًا	غالبًا	غالبًا	غالبًا	لا أوافق	لا أوافق	لا أوافق	أوافق بشدة	أوافق	أوافق بشدة	لا أوافق	أوافق بشدة	لا أوافق بشدة	أوافق	محايد	أوافق	أوافق بشدة	احيانًا	احيانًا	احيانًا	احيانًا	محايد	أوافق	لا أوافق	أوافق	أوافق
12:41:38 م 2023/10/22	نعم، أرغب بالمشاركة	ذكر	أعزب	سنة رابعة فأكثر	18-22	بكالوريوس	الأسرة	200-299	65	178	2-3 مرة في الأسبوع	المعجنات, شاورما اللحم أو الدجاج أو الدجاج المقرمش	محايد	أوافق	أوافق	أوافق بشدة	أوافق	أوافق	لا أوافق	غالبًا	غالبًا	احيانًا	دائمًا	غالبًا	نادرًا	نادرًا	غالبًا	محايد	محايد	أوافق	لا أوافق	أوافق	أوافق	لا أوافق	أوافق	أوافق	لا أوافق	أوافق بشدة	أوافق	أوافق	نادرًا	نادرًا	احيانًا	نادرًا	لا أوافق	لا أوافق	لا أوافق	أوافق	محايد
12:00:57 م 2023/10/26	نعم، أرغب بالمشاركة	ذكر	أعزب	سنة ثالثة	18-22	بكالوريوس	الأسرة	>450	95	182	مرة إلى مرتين في الشهر	الأطعمة المقلية (بطاطا، دجاج، فلافل، دونات، نجت الدجاج)	محايد	محايد	لا أوافق	لا أوافق	لا أوافق	أوافق	محايد	احيانًا	ابدًا	نادرًا	غالبًا	ابدًا	احيانًا	احيانًا	غالبًا	محايد	محايد	محايد	محايد	محايد	محايد	محايد	محايد	محايد	محايد	محايد	محايد	محايد	احيانًا	احيانًا	احيانًا	غالبًا	محايد	محايد	محايد	محايد	محايد
12:01:02 م 2023/10/26	نعم، أرغب بالمشاركة	ذكر	أعزب	سنة ثالثة	18-22	بكالوريوس	الأسرة	>450	95	182	مرة إلى مرتين في الشهر	الأطعمة المقلية (بطاطا، دجاج، فلافل، دونات، نجت الدجاج)	محايد	محايد	لا أوافق	لا أوافق	لا أوافق	أوافق	محايد	احيانًا	ابدًا	نادرًا	غالبًا	ابدًا	احيانًا	احيانًا	غالبًا	محايد	محايد	محايد	محايد	محايد	محايد	محايد	محايد	محايد	محايد	محايد	محايد	محايد	احيانًا	احيانًا	احيانًا	غالبًا	محايد	محايد	محايد	محايد	محايد
12:01:47 م 2023/10/26	نعم، أرغب بالمشاركة	أنثى	أعزب	سنة رابعة فأكثر	23-26	بكالوريوس	الأسرة	< 100	45	170	مرة أسبوعيًا	المعجنات, الأطعمة المقلية (بطاطا، دجاج، فلافل، دونات، نجت الدجاج), الأطعمة سريعة التحضير (أندومي، معكرونة), اللحوم المصنعة (برغر، نقانق)	لا أوافق بشدة	لا أوافق بشدة	لا أوافق بشدة	أوافق	أوافق	أوافق	لا أوافق	احيانًا	نادرًا	ابدًا	دائمًا	نادرًا	احيانًا	احيانًا	نادرًا	لا أوافق بشدة	لا أوافق بشدة	لا أوافق بشدة	محايد	أوافق بشدة	أوافق بشدة	لا أوافق بشدة	أوافق	لا أوافق بشدة	لا أوافق بشدة	لا أوافق بشدة	أوافق	لا أوافق	ابدًا	ابدًا	ابدًا	ابدًا	لا أوافق	لا أوافق	لا أوافق	محايد	محايد
12:01:52 م 2023/10/26	نعم، أرغب بالمشاركة	أنثى	أعزب	سنة ثانية	18-22	بكالوريوس	الأسرة	< 100	47	152	2-3 مرة في الأسبوع	المعجنات, الأطعمة المقلية (بطاطا، دجاج، فلافل، دونات، نجت الدجاج), الأطعمة سريعة التحضير (أندومي، معكرونة), اللحوم المصنعة (برغر، نقانق), شاورما اللحم أو الدجاج أو الدجاج المقرمش	أوافق	أوافق	لا أوافق بشدة	أوافق	أوافق	أوافق	محايد	دائمًا	دائمًا	احيانًا	غالبًا	دائمًا	دائمًا	دائمًا	غالبًا	لا أوافق	لا أوافق	محايد	محايد	أوافق	أوافق	أوافق	أوافق	أوافق	أوافق	محايد	محايد	أوافق	ابدًا	نادرًا	نادرًا	ابدًا	محايد	محايد	محايد	أوافق	محايد
12:01:53 م 2023/10/26	نعم، أرغب بالمشاركة	أنثى	أعزب	سنة ثالثة	18-22	بكالوريوس	الأسرة	< 100	50	164	نادرًا ما أستهلك الوجبات السريعة	الأطعمة المقلية (بطاطا، دجاج، فلافل، دونات، نجت الدجاج)	محايد	محايد	لا أوافق	أوافق	لا أوافق	محايد	محايد	احيانًا	غالبًا	احيانًا	احيانًا	احيانًا	احيانًا	احيانًا	ابدًا	لا أوافق	لا أوافق	محايد	محايد	أوافق	أوافق	محايد	محايد	محايد	محايد	محايد	محايد	أوافق	احيانًا	احيانًا	احيانًا	احيانًا	محايد	محايد	محايد	محايد	محايد
12:02:01 م 2023/10/26	نعم، أرغب بالمشاركة	أنثى	أعزب	سنة رابعة فأكثر	23-26	بكالوريوس	الأسرة	>450	51	157	2-3 مرة في الأسبوع	الأطعمة المقلية (بطاطا، دجاج، فلافل، دونات، نجت الدجاج), شاورما اللحم أو الدجاج أو الدجاج المقرمش	محايد	محايد	لا أوافق بشدة	أوافق	أوافق	محايد	لا أوافق	احيانًا	احيانًا	ابدًا	دائمًا	احيانًا	نادرًا	ابدًا	نادرًا	محايد	محايد	محايد	لا أوافق بشدة	أوافق	محايد	لا أوافق	محايد	محايد	محايد	لا أوافق بشدة	محايد	محايد	ابدًا	ابدًا	ابدًا	نادرًا	محايد	محايد	لا أوافق	محايد	أوافق
12:02:03 م 2023/10/26	نعم، أرغب بالمشاركة	أنثى	أعزب	سنة ثالثة	18-22	بكالوريوس	الأسرة	200-299	88	170	مرة أسبوعيًا	الأطعمة المقلية (بطاطا، دجاج، فلافل، دونات، نجت الدجاج)	محايد	محايد	محايد	محايد	محايد	محايد	محايد	غالبًا	احيانًا	احيانًا	احيانًا	احيانًا	احيانًا	احيانًا	احيانًا	محايد	محايد	محايد	محايد	محايد	محايد	محايد	محايد	محايد	محايد	محايد	محايد	محايد	احيانًا	احيانًا	احيانًا	احيانًا	محايد	محايد	محايد	محايد	محايد
12:02:25 م 2023/10/26	نعم، أرغب بالمشاركة	أنثى	أعزب	سنة رابعة فأكثر	23-26	بكالوريوس	الأسرة	< 100	76	166	نادرًا ما أستهلك الوجبات السريعة	شاورما اللحم أو الدجاج أو الدجاج المقرمش	محايد	محايد	لا أوافق بشدة	لا أوافق	لا أوافق	أوافق	لا أوافق	نادرًا	ابدًا	ابدًا	دائمًا	نادرًا	احيانًا	احيانًا	احيانًا	أوافق	أوافق	لا أوافق	محايد	أوافق بشدة	أوافق	لا أوافق بشدة	أوافق بشدة	لا أوافق بشدة	لا أوافق بشدة	محايد	محايد	أوافق بشدة	احيانًا	نادرًا	غالبًا	غالبًا	أوافق	أوافق بشدة	أوافق	لا أوافق	أوافق بشدة
12:02:58 م 2023/10/26	نعم، أرغب بالمشاركة	أنثى	أعزب	سنة ثانية	18-22	بكالوريوس	الأسرة	< 100	55	159	مرة أسبوعيًا	الأطعمة المقلية (بطاطا، دجاج، فلافل، دونات، نجت الدجاج)	أوافق	أوافق	أوافق	أوافق	أوافق	أوافق	أوافق	احيانًا	ابدًا	احيانًا	دائمًا	ابدًا	ابدًا	ابدًا	احيانًا	لا أوافق	لا أوافق	أوافق	أوافق	أوافق	أوافق	أوافق	أوافق	لا أوافق	أوافق	لا أوافق	أوافق	لا أوافق	ابدًا	ابدًا	ابدًا	ابدًا	أوافق	أوافق	لا أوافق	أوافق بشدة	أوافق
12:02:59 م 2023/10/26	نعم، أرغب بالمشاركة	أنثى	أعزب	سنة رابعة فأكثر	18-22	بكالوريوس	الأسرة	100-199	58	158	2-3 مرة في الأسبوع	المعجنات, الأطعمة المقلية (بطاطا، دجاج، فلافل، دونات، نجت الدجاج), الأطعمة سريعة التحضير (أندومي، معكرونة), اللحوم المصنعة (برغر، نقانق), شاورما اللحم أو الدجاج أو الدجاج المقرمش	أوافق	أوافق	لا أوافق	أوافق بشدة	أوافق بشدة	أوافق بشدة	لا أوافق	غالبًا	احيانًا	احيانًا	دائمًا	غالبًا	غالبًا	احيانًا	ابدًا	أوافق	أوافق	أوافق	محايد	أوافق	لا أوافق	أوافق بشدة	لا أوافق	محايد	أوافق بشدة	أوافق	محايد	أوافق بشدة	نادرًا	احيانًا	نادرًا	غالبًا	أوافق	أوافق	لا أوافق	أوافق بشدة	أوافق بشدة
12:03:01 م 2023/10/26	نعم، أرغب بالمشاركة	أنثى	أعزب	سنة ثانية	18-22	بكالوريوس	الأسرة	< 100	70	164.5	2-3 مرة في الأسبوع	الأطعمة المقلية (بطاطا، دجاج، فلافل، دونات، نجت الدجاج)	أوافق	أوافق	لا أوافق	أوافق	أوافق	أوافق	لا أوافق	احيانًا	دائمًا	احيانًا	احيانًا	احيانًا	احيانًا	دائمًا	نادرًا	لا أوافق بشدة	أوافق	أوافق	أوافق	أوافق	أوافق	أوافق	أوافق	محايد	محايد	لا أوافق	محايد	محايد	احيانًا	احيانًا	احيانًا	احيانًا	محايد	أوافق	أوافق	أوافق	أوافق
12:03:11 م 2023/10/26	نعم، أرغب بالمشاركة	أنثى	أعزب	سنة رابعة فأكثر	18-22	بكالوريوس	الأسرة	< 100	57	158	مرة إلى مرتين في الشهر	المعجنات, الأطعمة المقلية (بطاطا، دجاج، فلافل، دونات، نجت الدجاج), الأطعمة سريعة التحضير (أندومي، معكرونة), اللحوم المصنعة (برغر، نقانق), شاورما اللحم أو الدجاج أو الدجاج المقرمش	أوافق	أوافق	لا أوافق بشدة	أوافق	لا أوافق	أوافق	لا أوافق بشدة	احيانًا	احيانًا	ابدًا	غالبًا	نادرًا	غالبًا	احيانًا	غالبًا	لا أوافق بشدة	أوافق	أوافق	محايد	أوافق بشدة	أوافق بشدة	أوافق	أوافق	لا أوافق بشدة	لا أوافق	محايد	لا أوافق	أوافق بشدة	احيانًا	نادرًا	غالبًا	احيانًا	أوافق بشدة	أوافق بشدة	أوافق	أوافق بشدة	أوافق بشدة
12:03:12 م 2023/10/26	نعم، أرغب بالمشاركة	أنثى	أعزب	سنة ثالثة	18-22	بكالوريوس	الأسرة	< 100	60	155	مرة إلى مرتين في الشهر	الأطعمة المقلية (بطاطا، دجاج، فلافل، دونات، نجت الدجاج), الأطعمة سريعة التحضير (أندومي، معكرونة), اللحوم المصنعة (برغر، نقانق), شاورما اللحم أو الدجاج أو الدجاج المقرمش	أوافق	أوافق	لا أوافق بشدة	أوافق	أوافق	أوافق	لا أوافق بشدة	غالبًا	احيانًا	ابدًا	دائمًا	ابدًا	دائمًا	غالبًا	احيانًا	أوافق	أوافق	أوافق	أوافق	محايد	لا أوافق	لا أوافق بشدة	أوافق	لا أوافق	لا أوافق	أوافق	أوافق	أوافق	احيانًا	احيانًا	احيانًا	احيانًا	محايد	أوافق	أوافق	أوافق	محايد
12:03:25 م 2023/10/26	لا، أرغب بالمشاركة	أنثى	أعزب	سنة ثانية	18-22	بكالوريوس	الأسرة	< 100	75	165	مرة إلى مرتين في الشهر	اللحوم المصنعة (برغر، نقانق), شاورما اللحم أو الدجاج أو الدجاج المقرمش	لا أوافق	أوافق	لا أوافق بشدة	أوافق	أوافق	لا أوافق	لا أوافق	نادرًا	نادرًا	ابدًا	احيانًا	نادرًا	نادرًا	احيانًا	ابدًا	أوافق	أوافق	أوافق بشدة	لا أوافق بشدة	أوافق بشدة	أوافق بشدة	لا أوافق بشدة	لا أوافق بشدة	لا أوافق بشدة	لا أوافق	لا أوافق بشدة	محايد	أوافق	احيانًا	احيانًا	احيانًا	احيانًا	محايد	محايد	لا أوافق	لا أوافق	محايد
12:03:26 م 2023/10/26	نعم، أرغب بالمشاركة	ذكر	أعزب	سنة أولى	23-26	بكالوريوس	الأسرة	100-199	75	178	نادرًا ما أستهلك الوجبات السريعة	الأطعمة المقلية (بطاطا، دجاج، فلافل، دونات، نجت الدجاج), اللحوم المصنعة (برغر، نقانق)	لا أوافق	لا أوافق	محايد	أوافق	أوافق	أوافق بشدة	محايد	دائمًا	غالبًا	غالبًا	دائمًا	غالبًا	غالبًا	دائمًا	احيانًا	لا أوافق	محايد	أوافق	أوافق	أوافق	أوافق	محايد	أوافق بشدة	لا أوافق	محايد	أوافق	محايد	أوافق بشدة	نادرًا	نادرًا	غالبًا	غالبًا	محايد	أوافق	أوافق	أوافق	أوافق بشدة
12:03:35 م 2023/10/26	نعم، أرغب بالمشاركة	أنثى	أعزب	سنة رابعة فأكثر	23-26	بكالوريوس	الأسرة	>450	65	180	أكثر من 3 مرات في الأسبوع	شاورما اللحم أو الدجاج أو الدجاج المقرمش	أوافق	أوافق	محايد	أوافق	أوافق	محايد	محايد	دائمًا	غالبًا	احيانًا	غالبًا	احيانًا	غالبًا	دائمًا	احيانًا	محايد	أوافق	محايد	أوافق	أوافق	أوافق	لا أوافق	محايد	محايد	محايد	لا أوافق	أوافق	محايد	احيانًا	نادرًا	ابدًا	ابدًا	محايد	محايد	محايد	أوافق	محايد
12:03:39 م 2023/10/26	نعم، أرغب بالمشاركة	ذكر	أعزب	سنة رابعة فأكثر	23-26	بكالوريوس	الأسرة	200-299	115	169	نادرًا ما أستهلك الوجبات السريعة	شاورما اللحم أو الدجاج أو الدجاج المقرمش	أوافق	أوافق	لا أوافق	أوافق	أوافق	محايد	لا أوافق بشدة	نادرًا	غالبًا	نادرًا	دائمًا	غالبًا	نادرًا	غالبًا	غالبًا	لا أوافق	لا أوافق	لا أوافق	محايد	أوافق بشدة	أوافق	لا أوافق	أوافق	أوافق	أوافق	لا أوافق	أوافق	أوافق بشدة	احيانًا	نادرًا	نادرًا	نادرًا	لا أوافق	لا أوافق	لا أوافق بشدة	أوافق	محايد
12:03:44 م 2023/10/26	نعم، أرغب بالمشاركة	ذكر	أعزب	سنة ثالثة	23-26	بكالوريوس	الأسرة	>450	67	171	2-3 مرة في الأسبوع	الأطعمة المقلية (بطاطا، دجاج، فلافل، دونات، نجت الدجاج), اللحوم المصنعة (برغر، نقانق), شاورما اللحم أو الدجاج أو الدجاج المقرمش	لا أوافق	أوافق	لا أوافق	لا أوافق	أوافق	أوافق	لا أوافق	احيانًا	احيانًا	ابدًا	غالبًا	احيانًا	ابدًا	احيانًا	احيانًا	محايد	أوافق	أوافق	لا أوافق بشدة	لا أوافق	أوافق	أوافق	لا أوافق	لا أوافق بشدة	أوافق	لا أوافق	أوافق	لا أوافق بشدة	احيانًا	احيانًا	نادرًا	غالبًا	لا أوافق	لا أوافق	لا أوافق	أوافق	لا أوافق
12:03:49 م 2023/10/26	نعم، أرغب بالمشاركة	أنثى	أعزب	سنة رابعة فأكثر	18-22	بكالوريوس	الأسرة	< 100	46	155	مرة إلى مرتين في الشهر	المعجنات, الأطعمة المقلية (بطاطا، دجاج، فلافل، دونات، نجت الدجاج), الأطعمة سريعة التحضير (أندومي، معكرونة), شاورما اللحم أو الدجاج أو الدجاج المقرمش	أوافق	أوافق	أوافق	أوافق	أوافق	أوافق	أوافق	دائمًا	احيانًا	احيانًا	غالبًا	احيانًا	غالبًا	غالبًا	احيانًا	أوافق	محايد	أوافق	لا أوافق	أوافق	أوافق	محايد	أوافق	أوافق	محايد	محايد	محايد	محايد	نادرًا	نادرًا	نادرًا	نادرًا	لا أوافق	أوافق	أوافق	أوافق	أوافق
12:03:56 م 2023/10/26	نعم، أرغب بالمشاركة	أنثى	أعزب	سنة ثانية	18-22	بكالوريوس	الأسرة	100-199	50	162	مرة أسبوعيًا	الأطعمة المقلية (بطاطا، دجاج، فلافل، دونات، نجت الدجاج), اللحوم المصنعة (برغر، نقانق), شاورما اللحم أو الدجاج أو الدجاج المقرمش	أوافق	محايد	لا أوافق	أوافق	محايد	محايد	أوافق	غالبًا	غالبًا	احيانًا	دائمًا	دائمًا	غالبًا	غالبًا	دائمًا	لا أوافق بشدة	لا أوافق	لا أوافق	محايد	أوافق	أوافق	محايد	محايد	محايد	محايد	محايد	أوافق	أوافق	احيانًا	نادرًا	احيانًا	احيانًا	محايد	محايد	محايد	محايد	أوافق
12:04:13 م 2023/10/26	نعم، أرغب بالمشاركة	ذكر	أعزب	سنة رابعة فأكثر	23-26	بكالوريوس	الأسرة	>450	67	183	يوميًا	الأطعمة المقلية (بطاطا، دجاج، فلافل، دونات، نجت الدجاج), اللحوم المصنعة (برغر، نقانق), شاورما اللحم أو الدجاج أو الدجاج المقرمش	أوافق بشدة	أوافق بشدة	محايد	أوافق بشدة	أوافق بشدة	أوافق بشدة	أوافق بشدة	دائمًا	ابدًا	دائمًا	دائمًا	دائمًا	دائمًا	دائمًا	دائمًا	أوافق	أوافق	محايد	محايد	أوافق	أوافق بشدة	أوافق بشدة	لا أوافق	أوافق بشدة	أوافق بشدة	أوافق بشدة	أوافق بشدة	أوافق	ابدًا	ابدًا	احيانًا	ابدًا	أوافق بشدة	أوافق بشدة	أوافق بشدة	أوافق بشدة	أوافق بشدة
12:04:30 م 2023/10/26	نعم، أرغب بالمشاركة	ذكر	أعزب	سنة رابعة فأكثر	23-26	بكالوريوس	الأسرة	100-199	74	176	2-3 مرة في الأسبوع	شاورما اللحم أو الدجاج أو الدجاج المقرمش	لا أوافق	لا أوافق	محايد	لا أوافق	أوافق	محايد	لا أوافق	احيانًا	احيانًا	احيانًا	دائمًا	نادرًا	نادرًا	نادرًا	نادرًا	لا أوافق بشدة	لا أوافق بشدة	محايد	محايد	محايد	أوافق	أوافق	لا أوافق	لا أوافق بشدة	أوافق	لا أوافق بشدة	محايد	لا أوافق	دائمًا	نادرًا	احيانًا	غالبًا	لا أوافق	لا أوافق بشدة	لا أوافق بشدة	لا أوافق	أوافق بشدة
12:04:46 م 2023/10/26	نعم، أرغب بالمشاركة	أنثى	أعزب	سنة ثانية	18-22	بكالوريوس	الأسرة	< 100	58	165	مرة إلى مرتين في الشهر	الأطعمة المقلية (بطاطا، دجاج، فلافل، دونات، نجت الدجاج), شاورما اللحم أو الدجاج أو الدجاج المقرمش	محايد	أوافق	لا أوافق	أوافق	أوافق	أوافق	لا أوافق بشدة	دائمًا	احيانًا	نادرًا	احيانًا	ابدًا	دائمًا	دائمًا	غالبًا	لا أوافق	أوافق	لا أوافق	محايد	أوافق	أوافق	لا أوافق	أوافق بشدة	لا أوافق بشدة	أوافق	محايد	محايد	لا أوافق	احيانًا	نادرًا	نادرًا	ابدًا	لا أوافق بشدة	أوافق	أوافق	أوافق بشدة	محايد
12:04:59 م 2023/10/26	نعم، أرغب بالمشاركة	أنثى	متزوج	سنة ثانية	27-30	بكالوريوس	الأسرة	200-299	63	167	مرة إلى مرتين في الشهر	الأطعمة المقلية (بطاطا، دجاج، فلافل، دونات، نجت الدجاج)	لا أوافق	أوافق	لا أوافق	أوافق	أوافق	أوافق بشدة	لا أوافق	دائمًا	نادرًا	غالبًا	دائمًا	نادرًا	دائمًا	دائمًا	دائمًا	لا أوافق	لا أوافق	أوافق بشدة	محايد	أوافق	أوافق بشدة	أوافق	أوافق	لا أوافق بشدة	أوافق	أوافق	أوافق	أوافق	دائمًا	غالبًا	دائمًا	دائمًا	أوافق	أوافق	أوافق	أوافق بشدة	أوافق
12:05:02 م 2023/10/26	نعم، أرغب بالمشاركة	أنثى	أعزب	سنة ثالثة	18-22	بكالوريوس	الأسرة	100-199	55	162	مرة أسبوعيًا	المعجنات, الأطعمة المقلية (بطاطا، دجاج، فلافل، دونات، نجت الدجاج), اللحوم المصنعة (برغر، نقانق), شاورما اللحم أو الدجاج أو الدجاج المقرمش	محايد	محايد	لا أوافق بشدة	محايد	محايد	محايد	لا أوافق بشدة	احيانًا	غالبًا	ابدًا	دائمًا	غالبًا	غالبًا	غالبًا	ابدًا	لا أوافق بشدة	محايد	محايد	محايد	محايد	محايد	لا أوافق بشدة	أوافق بشدة	لا أوافق	أوافق بشدة	أوافق	أوافق بشدة	أوافق بشدة	نادرًا	نادرًا	نادرًا	احيانًا	لا أوافق	أوافق	أوافق	أوافق بشدة	محايد
12:05:04 م 2023/10/26	نعم، أرغب بالمشاركة	ذكر	أعزب	سنة ثالثة	18-22	بكالوريوس	الأسرة	>450	89	187	نادرًا ما أستهلك الوجبات السريعة	اللحوم المصنعة (برغر، نقانق)	لا أوافق	لا أوافق بشدة	لا أوافق	لا أوافق	لا أوافق	محايد	لا أوافق	نادرًا	دائمًا	ابدًا	احيانًا	ابدًا	ابدًا	نادرًا	نادرًا	لا أوافق	لا أوافق بشدة	محايد	لا أوافق	أوافق بشدة	أوافق بشدة	لا أوافق	أوافق بشدة	لا أوافق بشدة	محايد	لا أوافق بشدة	لا أوافق	محايد	غالبًا	غالبًا	نادرًا	نادرًا	محايد	محايد	أوافق	أوافق	لا أوافق بشدة
12:05:12 م 2023/10/26	نعم، أرغب بالمشاركة	ذكر	أعزب	سنة رابعة فأكثر	23-26	بكالوريوس	الأسرة	351-450	82	176	أكثر من 3 مرات في الأسبوع	شاورما اللحم أو الدجاج أو الدجاج المقرمش	أوافق	أوافق	لا أوافق بشدة	لا أوافق	أوافق	أوافق	لا أوافق بشدة	دائمًا	احيانًا	غالبًا	دائمًا	نادرًا	نادرًا	غالبًا	غالبًا	أوافق	محايد	أوافق	أوافق	محايد	أوافق	محايد	أوافق	محايد	أوافق	لا أوافق بشدة	لا أوافق	أوافق	نادرًا	نادرًا	احيانًا	غالبًا	لا أوافق	محايد	محايد	أوافق	محايد
12:05:48 م 2023/10/26	نعم، أرغب بالمشاركة	ذكر	أعزب	سنة رابعة فأكثر	18-22	بكالوريوس	زملاء الدراسة / العمل	>450	77	182	أكثر من 3 مرات في الأسبوع	المعجنات, الأطعمة المقلية (بطاطا، دجاج، فلافل، دونات، نجت الدجاج), الأطعمة سريعة التحضير (أندومي، معكرونة), اللحوم المصنعة (برغر، نقانق), شاورما اللحم أو الدجاج أو الدجاج المقرمش	أوافق	أوافق	لا أوافق	أوافق بشدة	أوافق	لا أوافق	لا أوافق	احيانًا	غالبًا	نادرًا	غالبًا	غالبًا	غالبًا	نادرًا	دائمًا	أوافق بشدة	أوافق	محايد	محايد	أوافق	محايد	محايد	أوافق بشدة	أوافق بشدة	أوافق بشدة	محايد	محايد	أوافق	نادرًا	احيانًا	احيانًا	احيانًا	محايد	محايد	محايد	أوافق	لا أوافق بشدة
12:06:20 م 2023/10/26	نعم، أرغب بالمشاركة	أنثى	أعزب	سنة ثانية	18-22	بكالوريوس	الأسرة	< 100	50	164	2-3 مرة في الأسبوع	المعجنات, الأطعمة المقلية (بطاطا، دجاج، فلافل، دونات، نجت الدجاج), اللحوم المصنعة (برغر، نقانق), شاورما اللحم أو الدجاج أو الدجاج المقرمش	لا أوافق	لا أوافق	لا أوافق بشدة	أوافق	لا أوافق	أوافق	محايد	غالبًا	ابدًا	نادرًا	غالبًا	ابدًا	احيانًا	غالبًا	ابدًا	لا أوافق بشدة	لا أوافق	أوافق	أوافق بشدة	أوافق	محايد	أوافق	أوافق	أوافق	أوافق	لا أوافق	محايد	محايد	ابدًا	ابدًا	ابدًا	ابدًا	لا أوافق	أوافق	محايد	أوافق	محايد
12:06:34 م 2023/10/26	نعم، أرغب بالمشاركة	أنثى	أعزب	سنة رابعة فأكثر	18-22	بكالوريوس	الأسرة	100-199	70	172	مرة أسبوعيًا	المعجنات, الأطعمة المقلية (بطاطا، دجاج، فلافل، دونات، نجت الدجاج), شاورما اللحم أو الدجاج أو الدجاج المقرمش	محايد	لا أوافق	لا أوافق	لا أوافق	لا أوافق	لا أوافق	لا أوافق بشدة	احيانًا	نادرًا	نادرًا	احيانًا	ابدًا	نادرًا	احيانًا	غالبًا	لا أوافق	لا أوافق بشدة	أوافق	محايد	أوافق بشدة	أوافق	محايد	محايد	لا أوافق بشدة	أوافق	محايد	لا أوافق	أوافق بشدة	ابدًا	ابدًا	غالبًا	احيانًا	أوافق	أوافق بشدة	أوافق بشدة	أوافق بشدة	أوافق
12:06:54 م 2023/10/26	نعم، أرغب بالمشاركة	أنثى	أعزب	سنة ثانية	18-22	بكالوريوس	الأسرة	100-199	67	165.3	مرة إلى مرتين في الشهر	شاورما اللحم أو الدجاج أو الدجاج المقرمش	أوافق بشدة	أوافق بشدة	لا أوافق بشدة	محايد	أوافق	أوافق	محايد	احيانًا	احيانًا	احيانًا	دائمًا	دائمًا	نادرًا	احيانًا	غالبًا	لا أوافق بشدة	أوافق بشدة	محايد	أوافق	أوافق بشدة	أوافق بشدة	أوافق بشدة	أوافق بشدة	لا أوافق بشدة	محايد	أوافق	أوافق	محايد	ابدًا	ابدًا	نادرًا	ابدًا	محايد	أوافق	أوافق	محايد	محايد
12:06:55 م 2023/10/26	نعم، أرغب بالمشاركة	أنثى	أعزب	سنة ثانية	18-22	بكالوريوس	الأسرة	< 100	57	166	مرة إلى مرتين في الشهر	شاورما اللحم أو الدجاج أو الدجاج المقرمش	أوافق	أوافق	لا أوافق بشدة	أوافق	أوافق	أوافق	لا أوافق	احيانًا	دائمًا	ابدًا	دائمًا	ابدًا	احيانًا	احيانًا	ابدًا	أوافق	أوافق	أوافق	محايد	أوافق بشدة	لا أوافق بشدة	لا أوافق بشدة	أوافق	لا أوافق بشدة	لا أوافق بشدة	محايد	لا أوافق بشدة	أوافق	ابدًا	ابدًا	ابدًا	ابدًا	أوافق	أوافق	أوافق	أوافق	أوافق بشدة
12:08:08 م 2023/10/26	نعم، أرغب بالمشاركة	أنثى	أعزب	سنة ثانية	18-22	بكالوريوس	الأسرة	< 100	55	162	مرة أسبوعيًا	شاورما اللحم أو الدجاج أو الدجاج المقرمش	لا أوافق	أوافق	لا أوافق	أوافق	أوافق	محايد	محايد	غالبًا	نادرًا	نادرًا	غالبًا	غالبًا	احيانًا	احيانًا	احيانًا	محايد	أوافق	أوافق	أوافق	أوافق	محايد	لا أوافق	أوافق	لا أوافق	لا أوافق	لا أوافق	لا أوافق	أوافق	غالبًا	احيانًا	غالبًا	نادرًا	محايد	محايد	محايد	محايد	أوافق
12:08:48 م 2023/10/26	نعم، أرغب بالمشاركة	أنثى	أعزب	سنة ثالثة	18-22	بكالوريوس	الأسرة	200-299	83	167	مرة أسبوعيًا	الأطعمة المقلية (بطاطا، دجاج، فلافل، دونات، نجت الدجاج), اللحوم المصنعة (برغر، نقانق), شاورما اللحم أو الدجاج أو الدجاج المقرمش	محايد	محايد	محايد	أوافق	أوافق بشدة	أوافق بشدة	أوافق	دائمًا	دائمًا	دائمًا	دائمًا	دائمًا	دائمًا	دائمًا	احيانًا	أوافق	أوافق	أوافق	أوافق	أوافق	أوافق	أوافق	أوافق	محايد	أوافق	محايد	لا أوافق	أوافق بشدة	نادرًا	نادرًا	نادرًا	نادرًا	محايد	محايد	محايد	أوافق بشدة	لا أوافق
12:11:33 م 2023/10/26	لا، أرغب بالمشاركة	أنثى	أعزب	سنة ثانية	18-22	بكالوريوس	الأسرة	< 100	60	165	أكثر من 3 مرات في الأسبوع	المعجنات, الأطعمة المقلية (بطاطا، دجاج، فلافل، دونات، نجت الدجاج), الأطعمة سريعة التحضير (أندومي، معكرونة), اللحوم المصنعة (برغر، نقانق), شاورما اللحم أو الدجاج أو الدجاج المقرمش	لا أوافق	محايد	لا أوافق	أوافق	أوافق	أوافق بشدة	لا أوافق بشدة	دائمًا	احيانًا	ابدًا	غالبًا	احيانًا	دائمًا	دائمًا	غالبًا	أوافق	لا أوافق	محايد	لا أوافق	أوافق	أوافق	أوافق	أوافق	لا أوافق	أوافق	لا أوافق	أوافق	محايد	دائمًا	دائمًا	غالبًا	غالبًا	لا أوافق	لا أوافق	لا أوافق	أوافق	محايد
12:12:00 م 2023/10/26	نعم، أرغب بالمشاركة	ذكر	أعزب	سنة ثالثة	18-22	بكالوريوس	الأسرة	300-350	70	180	يوميًا	المعجنات, الأطعمة المقلية (بطاطا، دجاج، فلافل، دونات، نجت الدجاج), الأطعمة سريعة التحضير (أندومي، معكرونة), اللحوم المصنعة (برغر، نقانق), شاورما اللحم أو الدجاج أو الدجاج المقرمش	محايد	لا أوافق بشدة	لا أوافق	أوافق بشدة	أوافق بشدة	أوافق بشدة	لا أوافق	غالبًا	دائمًا	غالبًا	غالبًا	دائمًا	احيانًا	احيانًا	دائمًا	أوافق بشدة	محايد	محايد	لا أوافق	لا أوافق	أوافق	أوافق بشدة	محايد	لا أوافق	أوافق بشدة	أوافق	أوافق	أوافق	احيانًا	نادرًا	نادرًا	نادرًا	محايد	لا أوافق بشدة	لا أوافق بشدة	أوافق بشدة	لا أوافق
6:34:18 م 2023/10/26	نعم، أرغب بالمشاركة	أنثى	أعزب	سنة رابعة فأكثر	23-26	بكالوريوس	الأسرة	< 100	53	159	مرة إلى مرتين في الشهر	المعجنات, الأطعمة المقلية (بطاطا، دجاج، فلافل، دونات، نجت الدجاج), الأطعمة سريعة التحضير (أندومي، معكرونة), اللحوم المصنعة (برغر، نقانق), شاورما اللحم أو الدجاج أو الدجاج المقرمش	أوافق	أوافق	لا أوافق	أوافق بشدة	أوافق بشدة	أوافق بشدة	أوافق	دائمًا	دائمًا	دائمًا	دائمًا	دائمًا	دائمًا	دائمًا	دائمًا	أوافق	أوافق	لا أوافق	محايد	أوافق	أوافق	أوافق	أوافق	لا أوافق	أوافق بشدة	لا أوافق بشدة	لا أوافق بشدة	أوافق بشدة	ابدًا	ابدًا	ابدًا	ابدًا	لا أوافق بشدة	لا أوافق	لا أوافق	أوافق بشدة	لا أوافق
6:34:51 م 2023/10/26	نعم، أرغب بالمشاركة	أنثى	أعزب	سنة ثانية	18-22	بكالوريوس	الأسرة	< 100	60	162	مرة إلى مرتين في الشهر	الأطعمة المقلية (بطاطا، دجاج، فلافل، دونات، نجت الدجاج)	أوافق	أوافق	لا أوافق بشدة	أوافق	أوافق	أوافق	لا أوافق	دائمًا	نادرًا	احيانًا	دائمًا	ابدًا	غالبًا	دائمًا	احيانًا	أوافق	أوافق	أوافق	محايد	أوافق	محايد	أوافق	محايد	لا أوافق	لا أوافق	لا أوافق	محايد	محايد	نادرًا	نادرًا	نادرًا	نادرًا	أوافق	أوافق	أوافق	أوافق	أوافق
6:34:56 م 2023/10/26	نعم، أرغب بالمشاركة	ذكر	أعزب	سنة ثانية	18-22	بكالوريوس	الأسرة	< 100	65	177	مرة إلى مرتين في الشهر	شاورما اللحم أو الدجاج أو الدجاج المقرمش	لا أوافق	لا أوافق	لا أوافق	أوافق	أوافق	أوافق	محايد	غالبًا	دائمًا	نادرًا	غالبًا	دائمًا	نادرًا	نادرًا	نادرًا	لا أوافق	لا أوافق	لا أوافق	لا أوافق	محايد	أوافق	أوافق	أوافق	لا أوافق	لا أوافق	لا أوافق	لا أوافق	أوافق	ابدًا	ابدًا	نادرًا	نادرًا	محايد	محايد	لا أوافق	أوافق	محايد
6:35:02 م 2023/10/26	نعم، أرغب بالمشاركة	أنثى	أعزب	سنة ثانية	18-22	بكالوريوس	الأسرة	100-199	70	175	مرة أسبوعيًا	الأطعمة المقلية (بطاطا، دجاج، فلافل، دونات، نجت الدجاج), اللحوم المصنعة (برغر، نقانق), شاورما اللحم أو الدجاج أو الدجاج المقرمش	لا أوافق	لا أوافق	محايد	محايد	لا أوافق	أوافق	لا أوافق	غالبًا	احيانًا	ابدًا	دائمًا	نادرًا	نادرًا	احيانًا	ابدًا	لا أوافق بشدة	لا أوافق بشدة	لا أوافق	لا أوافق	أوافق	أوافق	أوافق	لا أوافق	محايد	محايد	لا أوافق	أوافق	أوافق	احيانًا	نادرًا	غالبًا	غالبًا	أوافق	أوافق	أوافق	أوافق	أوافق
6:35:06 م 2023/10/26	نعم، أرغب بالمشاركة	أنثى	أعزب	سنة رابعة فأكثر	18-22	بكالوريوس	الأسرة	100-199	53	160	أكثر من 3 مرات في الأسبوع	شاورما اللحم أو الدجاج أو الدجاج المقرمش	أوافق	لا أوافق	لا أوافق بشدة	أوافق	أوافق	أوافق	لا أوافق	احيانًا	احيانًا	نادرًا	غالبًا	احيانًا	احيانًا	احيانًا	احيانًا	لا أوافق	لا أوافق	لا أوافق	لا أوافق	لا أوافق	لا أوافق	لا أوافق	محايد	محايد	محايد	لا أوافق	لا أوافق	محايد	احيانًا	احيانًا	احيانًا	احيانًا	محايد	محايد	أوافق	أوافق	أوافق
6:35:11 م 2023/10/26	نعم، أرغب بالمشاركة	أنثى	أعزب	سنة ثالثة	18-22	بكالوريوس	الأسرة	< 100	53	160	مرة إلى مرتين في الشهر	الأطعمة سريعة التحضير (أندومي، معكرونة), اللحوم المصنعة (برغر، نقانق), شاورما اللحم أو الدجاج أو الدجاج المقرمش	محايد	محايد	لا أوافق	محايد	محايد	أوافق	لا أوافق	غالبًا	غالبًا	نادرًا	غالبًا	احيانًا	نادرًا	احيانًا	غالبًا	لا أوافق بشدة	لا أوافق بشدة	لا أوافق	لا أوافق	أوافق بشدة	أوافق بشدة	لا أوافق	أوافق	لا أوافق	أوافق	محايد	محايد	لا أوافق	ابدًا	ابدًا	نادرًا	ابدًا	محايد	محايد	أوافق	أوافق بشدة	محايد
6:36:57 م 2023/10/26	نعم، أرغب بالمشاركة	أنثى	أعزب	سنة رابعة فأكثر	18-22	بكالوريوس	الأسرة	< 100	60	161	مرة أسبوعيًا	الأطعمة سريعة التحضير (أندومي، معكرونة)	لا أوافق	لا أوافق	لا أوافق	محايد	محايد	محايد	محايد	احيانًا	احيانًا	دائمًا	دائمًا	احيانًا	نادرًا	نادرًا	احيانًا	لا أوافق	محايد	لا أوافق	محايد	أوافق	أوافق	لا أوافق بشدة	أوافق بشدة	لا أوافق	لا أوافق	أوافق	أوافق	أوافق	نادرًا	نادرًا	نادرًا	نادرًا	محايد	محايد	محايد	أوافق	محايد
6:37:06 م 2023/10/26	نعم، أرغب بالمشاركة	أنثى	أعزب	سنة رابعة فأكثر	23-26	بكالوريوس	الأسرة	< 100	52	159	نادرًا ما أستهلك الوجبات السريعة	المعجنات	أوافق	أوافق	لا أوافق بشدة	لا أوافق	لا أوافق	لا أوافق	لا أوافق بشدة	نادرًا	ابدًا	ابدًا	احيانًا	ابدًا	ابدًا	ابدًا	ابدًا	لا أوافق بشدة	لا أوافق بشدة	أوافق بشدة	لا أوافق	أوافق	أوافق	لا أوافق بشدة	أوافق بشدة	لا أوافق بشدة	لا أوافق	لا أوافق	محايد	أوافق بشدة	ابدًا	ابدًا	ابدًا	ابدًا	أوافق	أوافق بشدة	أوافق	لا أوافق	أوافق بشدة
6:37:27 م 2023/10/26	نعم، أرغب بالمشاركة	ذكر	أعزب	سنة رابعة فأكثر	23-26	بكالوريوس	الأسرة	100-199	90	170	مرة أسبوعيًا	الأطعمة المقلية (بطاطا، دجاج، فلافل، دونات، نجت الدجاج), اللحوم المصنعة (برغر، نقانق), شاورما اللحم أو الدجاج أو الدجاج المقرمش	محايد	لا أوافق	لا أوافق	لا أوافق	لا أوافق	أوافق	محايد	غالبًا	احيانًا	نادرًا	غالبًا	نادرًا	نادرًا	غالبًا	نادرًا	محايد	لا أوافق	محايد	محايد	أوافق	محايد	أوافق	محايد	لا أوافق بشدة	محايد	محايد	أوافق	أوافق	احيانًا	احيانًا	غالبًا	غالبًا	لا أوافق	محايد	لا أوافق	أوافق	محايد
6:38:40 م 2023/10/26	نعم، أرغب بالمشاركة	أنثى	أعزب	سنة ثالثة	18-22	بكالوريوس	الأسرة	< 100	..	$	نادرًا ما أستهلك الوجبات السريعة	المعجنات	لا أوافق	لا أوافق	لا أوافق بشدة	لا أوافق	محايد	محايد	أوافق	نادرًا	احيانًا	نادرًا	احيانًا	غالبًا	احيانًا	احيانًا	ابدًا	أوافق	محايد	أوافق	أوافق	أوافق	أوافق	لا أوافق	لا أوافق	لا أوافق بشدة	لا أوافق	لا أوافق	لا أوافق	أوافق	ابدًا	ابدًا	ابدًا	ابدًا	أوافق بشدة	أوافق بشدة	أوافق بشدة	أوافق بشدة	أوافق بشدة
6:39:13 م 2023/10/26	نعم، أرغب بالمشاركة	أنثى	أعزب	سنة ثانية	18-22	بكالوريوس	الأسرة	< 100	56	153	مرة أسبوعيًا	الأطعمة المقلية (بطاطا، دجاج، فلافل، دونات، نجت الدجاج)	لا أوافق	لا أوافق	لا أوافق	لا أوافق	لا أوافق	محايد	لا أوافق	غالبًا	نادرًا	دائمًا	غالبًا	احيانًا	احيانًا	احيانًا	احيانًا	محايد	أوافق	لا أوافق	محايد	محايد	لا أوافق	محايد	أوافق	لا أوافق	محايد	لا أوافق	محايد	لا أوافق	احيانًا	احيانًا	احيانًا	غالبًا	لا أوافق	محايد	لا أوافق	لا أوافق	لا أوافق
6:39:52 م 2023/10/26	نعم، أرغب بالمشاركة	أنثى	أعزب	سنة ثانية	18-22	بكالوريوس	الأسرة	< 100	55	171	2-3 مرة في الأسبوع	شاورما اللحم أو الدجاج أو الدجاج المقرمش	لا أوافق	لا أوافق	لا أوافق	أوافق	أوافق	أوافق	لا أوافق	دائمًا	نادرًا	احيانًا	دائمًا	ابدًا	غالبًا	دائمًا	دائمًا	لا أوافق بشدة	أوافق	لا أوافق	لا أوافق	أوافق بشدة	أوافق	أوافق	أوافق	لا أوافق بشدة	أوافق	أوافق	لا أوافق	أوافق	غالبًا	غالبًا	غالبًا	غالبًا	لا أوافق	أوافق	لا أوافق	أوافق	أوافق
6:41:00 م 2023/10/26	لا، أرغب بالمشاركة	أنثى	أعزب	سنة رابعة فأكثر	18-22	بكالوريوس	الأسرة	< 100	54	160	مرة إلى مرتين في الشهر	المعجنات, الأطعمة المقلية (بطاطا، دجاج، فلافل، دونات، نجت الدجاج), اللحوم المصنعة (برغر، نقانق)	لا أوافق	لا أوافق	لا أوافق بشدة	أوافق	أوافق	أوافق	محايد	دائمًا	دائمًا	احيانًا	دائمًا	دائمًا	دائمًا	دائمًا	احيانًا	لا أوافق	لا أوافق	لا أوافق	لا أوافق	أوافق بشدة	أوافق	أوافق	أوافق	لا أوافق	أوافق	أوافق	محايد	أوافق بشدة	احيانًا	احيانًا	دائمًا	دائمًا	محايد	أوافق	أوافق	أوافق بشدة	أوافق
6:41:18 م 2023/10/26	نعم، أرغب بالمشاركة	أنثى	أعزب	سنة ثانية	18-22	بكالوريوس	الأسرة	< 100	44	153cm	مرة أسبوعيًا	المعجنات, الأطعمة المقلية (بطاطا، دجاج، فلافل، دونات، نجت الدجاج), الأطعمة سريعة التحضير (أندومي، معكرونة), اللحوم المصنعة (برغر، نقانق), شاورما اللحم أو الدجاج أو الدجاج المقرمش	أوافق بشدة	أوافق	لا أوافق بشدة	أوافق بشدة	أوافق	أوافق بشدة	محايد	دائمًا	دائمًا	دائمًا	دائمًا	دائمًا	دائمًا	دائمًا	غالبًا	لا أوافق	أوافق	لا أوافق	لا أوافق بشدة	أوافق	لا أوافق بشدة	أوافق	أوافق	أوافق بشدة	أوافق	أوافق	لا أوافق	أوافق	احيانًا	نادرًا	ابدًا	نادرًا	لا أوافق	لا أوافق	لا أوافق	أوافق بشدة	لا أوافق
6:41:24 م 2023/10/26	نعم، أرغب بالمشاركة	أنثى	أعزب	سنة ثانية	18-22	بكالوريوس	الأسرة	< 100	67	164	مرة إلى مرتين في الشهر	الأطعمة المقلية (بطاطا، دجاج، فلافل، دونات، نجت الدجاج), اللحوم المصنعة (برغر، نقانق), شاورما اللحم أو الدجاج أو الدجاج المقرمش	أوافق	أوافق	لا أوافق	أوافق	أوافق	أوافق	لا أوافق بشدة	غالبًا	ابدًا	احيانًا	غالبًا	نادرًا	غالبًا	غالبًا	غالبًا	أوافق	لا أوافق	أوافق	محايد	محايد	أوافق	أوافق	أوافق	لا أوافق بشدة	أوافق	أوافق	لا أوافق	محايد	غالبًا	غالبًا	غالبًا	غالبًا	محايد	أوافق بشدة	أوافق	أوافق	محايد
6:41:58 م 2023/10/26	لا، أرغب بالمشاركة	أنثى	أعزب	سنة ثانية	18-22	بكالوريوس	الأسرة	< 100	47	157	2-3 مرة في الأسبوع	المعجنات, الأطعمة المقلية (بطاطا، دجاج، فلافل، دونات، نجت الدجاج), الأطعمة سريعة التحضير (أندومي، معكرونة), اللحوم المصنعة (برغر، نقانق), شاورما اللحم أو الدجاج أو الدجاج المقرمش	أوافق	أوافق	محايد	محايد	أوافق	أوافق	لا أوافق	دائمًا	ابدًا	احيانًا	دائمًا	ابدًا	دائمًا	دائمًا	دائمًا	محايد	لا أوافق	محايد	محايد	محايد	محايد	محايد	محايد	محايد	محايد	محايد	محايد	محايد	احيانًا	احيانًا	احيانًا	احيانًا	محايد	محايد	محايد	محايد	أوافق بشدة
6:42:32 م 2023/10/26	نعم، أرغب بالمشاركة	ذكر	أعزب	سنة رابعة فأكثر	18-22	بكالوريوس	الأسرة	100-199	67	180	2-3 مرة في الأسبوع	الأطعمة المقلية (بطاطا، دجاج، فلافل، دونات، نجت الدجاج), شاورما اللحم أو الدجاج أو الدجاج المقرمش	أوافق	أوافق	لا أوافق بشدة	أوافق	أوافق	أوافق	محايد	احيانًا	ابدًا	نادرًا	دائمًا	غالبًا	نادرًا	احيانًا	غالبًا	محايد	محايد	أوافق	أوافق	أوافق	أوافق	لا أوافق بشدة	أوافق	لا أوافق	لا أوافق	لا أوافق	لا أوافق	لا أوافق	نادرًا	نادرًا	احيانًا	ابدًا	أوافق	أوافق	أوافق	أوافق بشدة	أوافق
6:42:37 م 2023/10/26	لا، أرغب بالمشاركة	أنثى	أعزب	سنة ثانية	18-22	بكالوريوس	الأسرة	< 100	55	159	2-3 مرة في الأسبوع	الأطعمة المقلية (بطاطا، دجاج، فلافل، دونات، نجت الدجاج)	أوافق	أوافق	لا أوافق	لا أوافق بشدة	لا أوافق	أوافق	محايد	احيانًا	احيانًا	نادرًا	غالبًا	احيانًا	نادرًا	نادرًا	نادرًا	لا أوافق	لا أوافق	لا أوافق	محايد	أوافق	لا أوافق بشدة	أوافق	محايد	لا أوافق بشدة	أوافق	لا أوافق بشدة	محايد	أوافق	غالبًا	نادرًا	دائمًا	احيانًا	لا أوافق	أوافق	أوافق	محايد	محايد
6:42:43 م 2023/10/26	لا، أرغب بالمشاركة	أنثى	أعزب	سنة ثالثة	18-22	بكالوريوس	الأسرة	< 100	50	168	نادرًا ما أستهلك الوجبات السريعة	الأطعمة سريعة التحضير (أندومي، معكرونة), شاورما اللحم أو الدجاج أو الدجاج المقرمش	أوافق	محايد	أوافق بشدة	أوافق بشدة	أوافق بشدة	أوافق بشدة	لا أوافق	دائمًا	دائمًا	دائمًا	دائمًا	دائمًا	دائمًا	دائمًا	دائمًا	أوافق	أوافق	محايد	محايد	محايد	أوافق	لا أوافق	أوافق	لا أوافق بشدة	أوافق	أوافق	محايد	محايد	احيانًا	نادرًا	نادرًا	نادرًا	أوافق	محايد	أوافق	أوافق	أوافق بشدة
6:42:58 م 2023/10/26	نعم، أرغب بالمشاركة	ذكر	أعزب	سنة ثانية	18-22	بكالوريوس	الأسرة	< 100	70	172	مرة إلى مرتين في الشهر	اللحوم المصنعة (برغر، نقانق), شاورما اللحم أو الدجاج أو الدجاج المقرمش	أوافق	أوافق	لا أوافق	أوافق	أوافق	أوافق	لا أوافق بشدة	دائمًا	دائمًا	غالبًا	احيانًا	دائمًا	دائمًا	دائمًا	دائمًا	محايد	محايد	أوافق	لا أوافق	أوافق	أوافق	لا أوافق	أوافق	لا أوافق بشدة	لا أوافق بشدة	لا أوافق	أوافق	أوافق	ابدًا	ابدًا	ابدًا	ابدًا	أوافق	أوافق	محايد	أوافق	لا أوافق
6:43:30 م 2023/10/26	نعم، أرغب بالمشاركة	ذكر	أعزب	سنة ثانية	18-22	بكالوريوس	الأسرة	200-299	90	180	2-3 مرة في الأسبوع	شاورما اللحم أو الدجاج أو الدجاج المقرمش	محايد	محايد	لا أوافق	أوافق	أوافق	أوافق بشدة	لا أوافق	دائمًا	احيانًا	احيانًا	دائمًا	نادرًا	غالبًا	غالبًا	احيانًا	أوافق	لا أوافق	أوافق	أوافق	أوافق	أوافق	أوافق	أوافق	أوافق	أوافق	أوافق	محايد	أوافق	غالبًا	غالبًا	غالبًا	غالبًا	لا أوافق	لا أوافق	لا أوافق	أوافق	لا أوافق
6:44:31 م 2023/10/26	نعم، أرغب بالمشاركة	أنثى	أعزب	سنة ثانية	18-22	بكالوريوس	الأسرة	100-199	56	متر و٦٠	مرة إلى مرتين في الشهر	المعجنات, الأطعمة المقلية (بطاطا، دجاج، فلافل، دونات، نجت الدجاج), الأطعمة سريعة التحضير (أندومي، معكرونة), اللحوم المصنعة (برغر، نقانق), شاورما اللحم أو الدجاج أو الدجاج المقرمش	لا أوافق بشدة	أوافق	لا أوافق	محايد	لا أوافق	أوافق	أوافق	غالبًا	دائمًا	غالبًا	دائمًا	غالبًا	غالبًا	دائمًا	دائمًا	لا أوافق	لا أوافق	لا أوافق	لا أوافق	أوافق	أوافق	أوافق بشدة	لا أوافق	لا أوافق بشدة	أوافق	لا أوافق	لا أوافق	أوافق	احيانًا	احيانًا	دائمًا	دائمًا	لا أوافق بشدة	لا أوافق	محايد	أوافق بشدة	محايد
6:45:43 م 2023/10/26	لا، أرغب بالمشاركة	ذكر	أعزب	سنة ثالثة	18-22	بكالوريوس	الأسرة	< 100	77	1.8	مرة إلى مرتين في الشهر	شاورما اللحم أو الدجاج أو الدجاج المقرمش	أوافق	أوافق	لا أوافق	أوافق بشدة	أوافق بشدة	أوافق	لا أوافق	دائمًا	غالبًا	نادرًا	دائمًا	احيانًا	نادرًا	دائمًا	احيانًا	لا أوافق بشدة	لا أوافق	أوافق	محايد	لا أوافق	أوافق	أوافق	لا أوافق	أوافق	أوافق	محايد	أوافق	أوافق بشدة	احيانًا	احيانًا	احيانًا	نادرًا	لا أوافق	لا أوافق	لا أوافق	أوافق	لا أوافق
6:46:02 م 2023/10/26	نعم، أرغب بالمشاركة	أنثى	أعزب	سنة رابعة فأكثر	23-26	بكالوريوس	لوحدي	100-199	60	158	مرة إلى مرتين في الشهر	شاورما اللحم أو الدجاج أو الدجاج المقرمش	محايد	لا أوافق	لا أوافق بشدة	محايد	محايد	محايد	لا أوافق	احيانًا	احيانًا	احيانًا	نادرًا	ابدًا	غالبًا	غالبًا	احيانًا	محايد	محايد	محايد	محايد	لا أوافق	لا أوافق	محايد	محايد	محايد	محايد	محايد	محايد	لا أوافق	احيانًا	احيانًا	احيانًا	احيانًا	محايد	محايد	محايد	لا أوافق	لا أوافق
6:46:08 م 2023/10/26	نعم، أرغب بالمشاركة	أنثى	أعزب	سنة ثالثة	18-22	بكالوريوس	الأسرة	< 100	56	160	مرة أسبوعيًا	المعجنات, الأطعمة المقلية (بطاطا، دجاج، فلافل، دونات، نجت الدجاج), الأطعمة سريعة التحضير (أندومي، معكرونة), اللحوم المصنعة (برغر، نقانق), شاورما اللحم أو الدجاج أو الدجاج المقرمش	محايد	أوافق	أوافق	محايد	محايد	أوافق	محايد	نادرًا	غالبًا	دائمًا	ابدًا	احيانًا	احيانًا	غالبًا	دائمًا	أوافق	محايد	لا أوافق بشدة	لا أوافق بشدة	محايد	لا أوافق	أوافق	محايد	لا أوافق	لا أوافق	لا أوافق بشدة	لا أوافق بشدة	لا أوافق	احيانًا	نادرًا	نادرًا	ابدًا	أوافق	أوافق	محايد	أوافق	لا أوافق
6:46:15 م 2023/10/26	نعم، أرغب بالمشاركة	ذكر	أعزب	سنة ثالثة	18-22	بكالوريوس	الأسرة	351-450	100 kg	190	يوميًا	الأطعمة المقلية (بطاطا، دجاج، فلافل، دونات، نجت الدجاج), اللحوم المصنعة (برغر، نقانق), شاورما اللحم أو الدجاج أو الدجاج المقرمش	أوافق	أوافق	لا أوافق بشدة	أوافق	أوافق	أوافق	أوافق	غالبًا	غالبًا	نادرًا	دائمًا	دائمًا	ابدًا	دائمًا	غالبًا	لا أوافق بشدة	لا أوافق بشدة	لا أوافق	محايد	لا أوافق	أوافق	لا أوافق	أوافق بشدة	لا أوافق	أوافق	أوافق بشدة	لا أوافق	أوافق	نادرًا	نادرًا	نادرًا	ابدًا	لا أوافق	لا أوافق	لا أوافق بشدة	أوافق بشدة	لا أوافق
6:46:17 م 2023/10/26	لا، أرغب بالمشاركة	ذكر	أعزب	سنة أولى	18-22	بكالوريوس	زملاء الدراسة / العمل	200-299	64	172	2-3 مرة في الأسبوع	الأطعمة سريعة التحضير (أندومي، معكرونة), شاورما اللحم أو الدجاج أو الدجاج المقرمش	أوافق	أوافق	لا أوافق بشدة	أوافق	أوافق	أوافق	محايد	غالبًا	احيانًا	نادرًا	غالبًا	غالبًا	غالبًا	غالبًا	احيانًا	لا أوافق	لا أوافق	أوافق	لا أوافق	أوافق	أوافق	لا أوافق	أوافق	لا أوافق	أوافق	لا أوافق	لا أوافق	أوافق	احيانًا	نادرًا	احيانًا	احيانًا	لا أوافق	لا أوافق	لا أوافق	أوافق	محايد
6:46:18 م 2023/10/26	نعم، أرغب بالمشاركة	أنثى	أعزب	سنة ثالثة	18-22	بكالوريوس	الأسرة	< 100	71	164	2-3 مرة في الأسبوع	المعجنات, الأطعمة المقلية (بطاطا، دجاج، فلافل، دونات، نجت الدجاج), الأطعمة سريعة التحضير (أندومي، معكرونة), اللحوم المصنعة (برغر، نقانق), شاورما اللحم أو الدجاج أو الدجاج المقرمش	أوافق	أوافق	محايد	أوافق	أوافق بشدة	أوافق بشدة	لا أوافق بشدة	دائمًا	احيانًا	احيانًا	احيانًا	غالبًا	دائمًا	دائمًا	دائمًا	محايد	محايد	أوافق	لا أوافق بشدة	محايد	أوافق	لا أوافق	محايد	محايد	أوافق بشدة	محايد	لا أوافق بشدة	أوافق	احيانًا	نادرًا	نادرًا	نادرًا	محايد	محايد	محايد	أوافق بشدة	محايد
6:46:49 م 2023/10/26	نعم، أرغب بالمشاركة	أنثى	أعزب	سنة ثانية	18-22	بكالوريوس	الأسرة	200-299	57	157	مرة إلى مرتين في الشهر	شاورما اللحم أو الدجاج أو الدجاج المقرمش	لا أوافق	لا أوافق	محايد	أوافق	أوافق	أوافق	لا أوافق	غالبًا	ابدًا	نادرًا	دائمًا	دائمًا	غالبًا	غالبًا	احيانًا	أوافق	أوافق	أوافق	لا أوافق	أوافق بشدة	أوافق بشدة	أوافق	لا أوافق	لا أوافق	لا أوافق	لا أوافق	لا أوافق	لا أوافق	ابدًا	نادرًا	دائمًا	غالبًا	لا أوافق	أوافق	أوافق	أوافق	محايد
6:47:15 م 2023/10/26	نعم، أرغب بالمشاركة	أنثى	أعزب	سنة ثالثة	18-22	بكالوريوس	الأسرة	< 100	52	158	2-3 مرة في الأسبوع	شاورما اللحم أو الدجاج أو الدجاج المقرمش	محايد	أوافق	لا أوافق	محايد	أوافق	محايد	محايد	غالبًا	ابدًا	احيانًا	دائمًا	نادرًا	غالبًا	غالبًا	دائمًا	محايد	محايد	أوافق	أوافق	أوافق بشدة	محايد	محايد	أوافق	لا أوافق بشدة	لا أوافق	لا أوافق	محايد	أوافق	غالبًا	غالبًا	احيانًا	احيانًا	محايد	أوافق بشدة	أوافق بشدة	أوافق	محايد
6:47:17 م 2023/10/26	نعم، أرغب بالمشاركة	أنثى	أعزب	سنة ثانية	18-22	بكالوريوس	الأسرة	< 100	57	1.6	2-3 مرة في الأسبوع	الأطعمة سريعة التحضير (أندومي، معكرونة), شاورما اللحم أو الدجاج أو الدجاج المقرمش	محايد	محايد	لا أوافق	محايد	أوافق	أوافق بشدة	محايد	دائمًا	غالبًا	احيانًا	دائمًا	غالبًا	دائمًا	غالبًا	ابدًا	أوافق بشدة	محايد	أوافق	محايد	لا أوافق	أوافق	أوافق بشدة	محايد	لا أوافق بشدة	أوافق	محايد	محايد	أوافق	نادرًا	نادرًا	احيانًا	احيانًا	لا أوافق	محايد	محايد	أوافق بشدة	لا أوافق
6:48:53 م 2023/10/26	نعم، أرغب بالمشاركة	أنثى	أعزب	سنة ثانية	18-22	بكالوريوس	الأسرة	< 100	50	165	مرة إلى مرتين في الشهر	الأطعمة المقلية (بطاطا، دجاج، فلافل، دونات، نجت الدجاج), شاورما اللحم أو الدجاج أو الدجاج المقرمش	لا أوافق	لا أوافق	محايد	أوافق	محايد	أوافق بشدة	محايد	غالبًا	احيانًا	احيانًا	دائمًا	احيانًا	غالبًا	غالبًا	غالبًا	لا أوافق	لا أوافق	أوافق	لا أوافق	أوافق بشدة	أوافق بشدة	محايد	أوافق بشدة	لا أوافق	محايد	محايد	لا أوافق	محايد	نادرًا	احيانًا	نادرًا	غالبًا	محايد	أوافق بشدة	لا أوافق	أوافق	محايد
6:49:54 م 2023/10/26	نعم، أرغب بالمشاركة	ذكر	أعزب	سنة ثانية	18-22	بكالوريوس	الأسرة	< 100	54	173	مرة إلى مرتين في الشهر	المعجنات, الأطعمة المقلية (بطاطا، دجاج، فلافل، دونات، نجت الدجاج), الأطعمة سريعة التحضير (أندومي، معكرونة), اللحوم المصنعة (برغر، نقانق), شاورما اللحم أو الدجاج أو الدجاج المقرمش	محايد	أوافق	لا أوافق	أوافق	أوافق بشدة	أوافق بشدة	لا أوافق	دائمًا	دائمًا	ابدًا	دائمًا	دائمًا	دائمًا	دائمًا	دائمًا	أوافق بشدة	محايد	محايد	محايد	لا أوافق	أوافق بشدة	أوافق بشدة	أوافق بشدة	أوافق بشدة	أوافق	لا أوافق	أوافق بشدة	أوافق بشدة	دائمًا	دائمًا	احيانًا	دائمًا	لا أوافق	لا أوافق بشدة	لا أوافق بشدة	أوافق بشدة	لا أوافق بشدة
6:50:14 م 2023/10/26	نعم، أرغب بالمشاركة	ذكر	أعزب	سنة ثانية	18-22	بكالوريوس	الأسرة	< 100	64	180	مرة أسبوعيًا	شاورما اللحم أو الدجاج أو الدجاج المقرمش	محايد	محايد	لا أوافق	محايد	أوافق	أوافق	لا أوافق بشدة	دائمًا	دائمًا	احيانًا	دائمًا	غالبًا	غالبًا	غالبًا	غالبًا	محايد	محايد	محايد	محايد	محايد	محايد	محايد	محايد	محايد	محايد	محايد	محايد	محايد	ابدًا	ابدًا	نادرًا	نادرًا	محايد	لا أوافق	محايد	أوافق	محايد
6:50:51 م 2023/10/26	نعم، أرغب بالمشاركة	أنثى	أعزب	سنة ثالثة	18-22	بكالوريوس	الأسرة	< 100	84	174	2-3 مرة في الأسبوع	المعجنات, الأطعمة المقلية (بطاطا، دجاج، فلافل، دونات، نجت الدجاج), الأطعمة سريعة التحضير (أندومي، معكرونة), اللحوم المصنعة (برغر، نقانق), شاورما اللحم أو الدجاج أو الدجاج المقرمش	محايد	محايد	أوافق	أوافق	أوافق	أوافق	لا أوافق	غالبًا	احيانًا	احيانًا	احيانًا	ابدًا	غالبًا	دائمًا	غالبًا	أوافق	أوافق	محايد	أوافق	محايد	أوافق بشدة	أوافق	محايد	محايد	أوافق بشدة	لا أوافق بشدة	أوافق	محايد	احيانًا	نادرًا	احيانًا	غالبًا	لا أوافق بشدة	لا أوافق بشدة	لا أوافق بشدة	أوافق بشدة	لا أوافق
6:51:30 م 2023/10/26	نعم، أرغب بالمشاركة	ذكر	أعزب	سنة ثانية	18-22	بكالوريوس	الأسرة	200-299	52	163	مرة أسبوعيًا	الأطعمة المقلية (بطاطا، دجاج، فلافل، دونات، نجت الدجاج), الأطعمة سريعة التحضير (أندومي، معكرونة), اللحوم المصنعة (برغر، نقانق), شاورما اللحم أو الدجاج أو الدجاج المقرمش	أوافق	أوافق	أوافق	محايد	محايد	أوافق بشدة	محايد	دائمًا	غالبًا	غالبًا	غالبًا	دائمًا	دائمًا	دائمًا	دائمًا	محايد	محايد	أوافق	أوافق	أوافق	لا أوافق	أوافق	محايد	لا أوافق بشدة	لا أوافق	محايد	لا أوافق	أوافق	غالبًا	غالبًا	غالبًا	غالبًا	محايد	أوافق	لا أوافق	أوافق	أوافق
6:52:04 م 2023/10/26	نعم، أرغب بالمشاركة	أنثى	أعزب	سنة ثانية	18-22	بكالوريوس	الأسرة	< 100	46	150	أكثر من 3 مرات في الأسبوع	شاورما اللحم أو الدجاج أو الدجاج المقرمش	محايد	محايد	أوافق	أوافق بشدة	أوافق بشدة	أوافق بشدة	أوافق	دائمًا	غالبًا	دائمًا	دائمًا	غالبًا	دائمًا	دائمًا	دائمًا	أوافق بشدة	أوافق بشدة	محايد	محايد	لا أوافق بشدة	أوافق بشدة	أوافق بشدة	أوافق بشدة	لا أوافق	لا أوافق	أوافق	محايد	أوافق بشدة	ابدًا	ابدًا	ابدًا	ابدًا	أوافق	محايد	محايد	أوافق بشدة	محايد
6:53:25 م 2023/10/26	نعم، أرغب بالمشاركة	أنثى	أعزب	سنة رابعة فأكثر	23-26	بكالوريوس	الأسرة	200-299	60	160	2-3 مرة في الأسبوع	الأطعمة المقلية (بطاطا، دجاج، فلافل، دونات، نجت الدجاج)	محايد	محايد	محايد	أوافق بشدة	أوافق بشدة	أوافق	لا أوافق	غالبًا	احيانًا	احيانًا	غالبًا	احيانًا	غالبًا	غالبًا	احيانًا	لا أوافق بشدة	أوافق	محايد	محايد	لا أوافق	أوافق	محايد	محايد	أوافق بشدة	أوافق بشدة	محايد	أوافق بشدة	أوافق	غالبًا	غالبًا	غالبًا	غالبًا	لا أوافق	محايد	محايد	أوافق بشدة	لا أوافق
6:55:52 م 2023/10/26	لا، أرغب بالمشاركة	ذكر	أعزب	سنة ثانية	18-22	بكالوريوس	الأسرة	< 100	107	178	مرة أسبوعيًا	المعجنات, الأطعمة المقلية (بطاطا، دجاج، فلافل، دونات، نجت الدجاج), شاورما اللحم أو الدجاج أو الدجاج المقرمش	محايد	محايد	أوافق	أوافق	أوافق	أوافق	محايد	دائمًا	احيانًا	نادرًا	دائمًا	احيانًا	احيانًا	دائمًا	احيانًا	محايد	لا أوافق	لا أوافق بشدة	أوافق	أوافق	أوافق	أوافق	أوافق	لا أوافق	أوافق	محايد	أوافق	محايد	دائمًا	دائمًا	دائمًا	دائمًا	أوافق	أوافق	أوافق	أوافق	محايد
6:58:42 م 2023/10/26	نعم، أرغب بالمشاركة	ذكر	أعزب	سنة ثانية	18-22	بكالوريوس	الأسرة	< 100	82	1.83	مرة أسبوعيًا	المعجنات, الأطعمة المقلية (بطاطا، دجاج، فلافل، دونات، نجت الدجاج), الأطعمة سريعة التحضير (أندومي، معكرونة), اللحوم المصنعة (برغر، نقانق), شاورما اللحم أو الدجاج أو الدجاج المقرمش	محايد	محايد	أوافق	أوافق بشدة	أوافق	أوافق بشدة	لا أوافق	دائمًا	دائمًا	احيانًا	احيانًا	غالبًا	دائمًا	دائمًا	دائمًا	أوافق بشدة	أوافق بشدة	محايد	لا أوافق بشدة	أوافق	أوافق بشدة	أوافق بشدة	لا أوافق	لا أوافق بشدة	لا أوافق	لا أوافق	محايد	محايد	ابدًا	ابدًا	نادرًا	غالبًا	محايد	محايد	أوافق	أوافق بشدة	محايد
6:59:01 م 2023/10/26	نعم، أرغب بالمشاركة	أنثى	أعزب	سنة ثانية	23-26	دراسات عليا	الأسرة	300-350	80	170	نادرًا ما أستهلك الوجبات السريعة	الأطعمة المقلية (بطاطا، دجاج، فلافل، دونات، نجت الدجاج)	محايد	محايد	محايد	محايد	لا أوافق	أوافق	أوافق	احيانًا	دائمًا	دائمًا	احيانًا	احيانًا	نادرًا	غالبًا	غالبًا	محايد	أوافق	أوافق	لا أوافق بشدة	أوافق بشدة	لا أوافق	لا أوافق	لا أوافق	محايد	لا أوافق	أوافق	محايد	أوافق	نادرًا	نادرًا	نادرًا	ابدًا	لا أوافق	محايد	محايد	محايد	أوافق
7:00:52 م 2023/10/26	نعم، أرغب بالمشاركة	ذكر	أعزب	سنة ثالثة	18-22	بكالوريوس	الأسرة	351-450	82	173	مرة أسبوعيًا	شاورما اللحم أو الدجاج أو الدجاج المقرمش	محايد	محايد	لا أوافق بشدة	أوافق	أوافق	أوافق	أوافق	غالبًا	غالبًا	احيانًا	دائمًا	دائمًا	احيانًا	غالبًا	غالبًا	أوافق	محايد	محايد	محايد	أوافق	أوافق	أوافق	أوافق	أوافق	لا أوافق	أوافق	أوافق	أوافق	ابدًا	احيانًا	احيانًا	احيانًا	لا أوافق	أوافق	أوافق	أوافق	أوافق
7:01:58 م 2023/10/26	نعم، أرغب بالمشاركة	أنثى	أعزب	سنة ثالثة	23-26	بكالوريوس	الأسرة	< 100	64	164	مرة إلى مرتين في الشهر	الأطعمة سريعة التحضير (أندومي، معكرونة)	لا أوافق بشدة	لا أوافق بشدة	لا أوافق بشدة	أوافق بشدة	أوافق	أوافق	لا أوافق بشدة	احيانًا	احيانًا	نادرًا	دائمًا	احيانًا	غالبًا	احيانًا	نادرًا	لا أوافق بشدة	لا أوافق بشدة	لا أوافق بشدة	أوافق	أوافق بشدة	أوافق	لا أوافق بشدة	أوافق	محايد	أوافق	لا أوافق بشدة	محايد	محايد	نادرًا	نادرًا	نادرًا	ابدًا	أوافق بشدة	أوافق	أوافق	أوافق	أوافق بشدة
7:09:08 م 2023/10/26	نعم، أرغب بالمشاركة	أنثى	أعزب	سنة رابعة فأكثر	18-22	بكالوريوس	الأسرة	< 100	63	163	2-3 مرة في الأسبوع	شاورما اللحم أو الدجاج أو الدجاج المقرمش	محايد	محايد	لا أوافق	محايد	محايد	أوافق	لا أوافق بشدة	دائمًا	احيانًا	احيانًا	دائمًا	نادرًا	دائمًا	دائمًا	دائمًا	أوافق	لا أوافق بشدة	محايد	محايد	محايد	محايد	محايد	محايد	محايد	محايد	محايد	محايد	محايد	احيانًا	احيانًا	احيانًا	احيانًا	محايد	محايد	لا أوافق	لا أوافق	أوافق بشدة
7:56:18 م 2023/10/26	نعم، أرغب بالمشاركة	أنثى	أعزب	سنة ثانية	18-22	بكالوريوس	الأسرة	>450	،70	160	مرة إلى مرتين في الشهر	الأطعمة المقلية (بطاطا، دجاج، فلافل، دونات، نجت الدجاج), الأطعمة سريعة التحضير (أندومي، معكرونة), شاورما اللحم أو الدجاج أو الدجاج المقرمش	أوافق	أوافق	محايد	أوافق	أوافق	أوافق بشدة	لا أوافق بشدة	دائمًا	احيانًا	غالبًا	احيانًا	دائمًا	دائمًا	دائمًا	دائمًا	محايد	أوافق	لا أوافق	أوافق	أوافق	أوافق	لا أوافق	أوافق بشدة	أوافق بشدة	محايد	لا أوافق	محايد	لا أوافق	دائمًا	دائمًا	دائمًا	دائمًا	محايد	أوافق	محايد	أوافق	محايد
7:59:27 م 2023/10/26	لا، أرغب بالمشاركة	أنثى	متزوج	سنة ثالثة	18-22	بكالوريوس	لوحدي	< 100	80	169	لا أستهلك الوجبات السريعة أبدًا	المعجنات	لا أوافق	أوافق	أوافق بشدة	أوافق	أوافق بشدة	لا أوافق	لا أوافق	نادرًا	غالبًا	غالبًا	نادرًا	احيانًا	غالبًا	غالبًا	احيانًا	لا أوافق	محايد	محايد	محايد	محايد	محايد	محايد	محايد	محايد	محايد	أوافق	أوافق	لا أوافق	غالبًا	نادرًا	نادرًا	احيانًا	محايد	لا أوافق	لا أوافق	محايد	محايد
8:08:20 م 2023/10/26	نعم، أرغب بالمشاركة	أنثى	أعزب	سنة ثانية	18-22	بكالوريوس	الأسرة	100-199	65	160	مرة أسبوعيًا	المعجنات, الأطعمة المقلية (بطاطا، دجاج، فلافل، دونات، نجت الدجاج), الأطعمة سريعة التحضير (أندومي، معكرونة), اللحوم المصنعة (برغر، نقانق), شاورما اللحم أو الدجاج أو الدجاج المقرمش	محايد	محايد	لا أوافق بشدة	محايد	أوافق	أوافق	لا أوافق بشدة	احيانًا	نادرًا	احيانًا	غالبًا	احيانًا	احيانًا	غالبًا	احيانًا	لا أوافق	لا أوافق	محايد	محايد	أوافق	أوافق بشدة	محايد	أوافق	لا أوافق	أوافق	لا أوافق	أوافق	أوافق بشدة	احيانًا	نادرًا	احيانًا	نادرًا	لا أوافق بشدة	لا أوافق	محايد	أوافق بشدة	لا أوافق بشدة
8:09:09 م 2023/10/26	لا، أرغب بالمشاركة	أنثى	أعزب	سنة ثالثة	23-26	بكالوريوس	الأسرة	< 100	50	163	مرة أسبوعيًا	شاورما اللحم أو الدجاج أو الدجاج المقرمش	لا أوافق	محايد	لا أوافق	أوافق بشدة	أوافق	أوافق	لا أوافق بشدة	احيانًا	احيانًا	نادرًا	غالبًا	نادرًا	نادرًا	غالبًا	نادرًا	لا أوافق بشدة	محايد	محايد	أوافق بشدة	محايد	محايد	محايد	أوافق	أوافق	أوافق بشدة	لا أوافق بشدة	محايد	محايد	احيانًا	ابدًا	نادرًا	احيانًا	محايد	لا أوافق	لا أوافق	محايد	لا أوافق بشدة
8:10:51 م 2023/10/26	نعم، أرغب بالمشاركة	ذكر	أعزب	سنة ثانية	18-22	بكالوريوس	لوحدي	100-199	65	187	2-3 مرة في الأسبوع	الأطعمة المقلية (بطاطا، دجاج، فلافل، دونات، نجت الدجاج)	محايد	لا أوافق	لا أوافق بشدة	أوافق	أوافق	أوافق بشدة	لا أوافق	دائمًا	غالبًا	نادرًا	احيانًا	نادرًا	نادرًا	ابدًا	غالبًا	لا أوافق	أوافق بشدة	لا أوافق بشدة	لا أوافق بشدة	لا أوافق	محايد	أوافق بشدة	لا أوافق	لا أوافق بشدة	لا أوافق	أوافق بشدة	لا أوافق بشدة	لا أوافق	ابدًا	دائمًا	ابدًا	دائمًا	لا أوافق	لا أوافق بشدة	لا أوافق بشدة	لا أوافق بشدة	لا أوافق بشدة
8:15:06 م 2023/10/26	نعم، أرغب بالمشاركة	أنثى	أعزب	سنة ثانية	18-22	بكالوريوس	الأسرة	< 100	40	152	مرة إلى مرتين في الشهر	المعجنات, الأطعمة المقلية (بطاطا، دجاج، فلافل، دونات، نجت الدجاج), الأطعمة سريعة التحضير (أندومي، معكرونة), شاورما اللحم أو الدجاج أو الدجاج المقرمش	لا أوافق	محايد	لا أوافق بشدة	لا أوافق	محايد	لا أوافق	لا أوافق	احيانًا	غالبًا	نادرًا	غالبًا	غالبًا	احيانًا	نادرًا	احيانًا	لا أوافق	لا أوافق	لا أوافق	محايد	أوافق	أوافق	لا أوافق	أوافق	لا أوافق	لا أوافق	لا أوافق	محايد	أوافق	نادرًا	ابدًا	ابدًا	ابدًا	محايد	محايد	لا أوافق	أوافق	محايد
8:27:32 م 2023/10/26	نعم، أرغب بالمشاركة	أنثى	أعزب	سنة ثانية	18-22	بكالوريوس	الأسرة	< 100	50	150	مرة إلى مرتين في الشهر	شاورما اللحم أو الدجاج أو الدجاج المقرمش	أوافق	لا أوافق	لا أوافق	أوافق	محايد	محايد	لا أوافق بشدة	احيانًا	نادرًا	نادرًا	غالبًا	نادرًا	نادرًا	غالبًا	احيانًا	أوافق	أوافق	محايد	لا أوافق بشدة	أوافق بشدة	أوافق	لا أوافق	أوافق بشدة	لا أوافق بشدة	لا أوافق	لا أوافق بشدة	أوافق	أوافق	ابدًا	ابدًا	غالبًا	غالبًا	أوافق	أوافق	لا أوافق	أوافق	محايد
8:33:24 م 2023/10/22	نعم، أرغب بالمشاركة	ذكر	أعزب	سنة ثانية	18-22	بكالوريوس	الأسرة	100-199	58	180	أكثر من 3 مرات في الأسبوع	شاورما اللحم أو الدجاج أو الدجاج المقرمش	أوافق	أوافق	لا أوافق	محايد	لا أوافق	لا أوافق	محايد	احيانًا	غالبًا	نادرًا	دائمًا	احيانًا	نادرًا	ابدًا	احيانًا	أوافق	أوافق	لا أوافق	محايد	أوافق	أوافق	لا أوافق	أوافق	لا أوافق	محايد	أوافق	أوافق	أوافق	احيانًا	نادرًا	دائمًا	دائمًا	محايد	محايد	محايد	أوافق	أوافق
8:47:00 م 2023/10/26	نعم، أرغب بالمشاركة	ذكر	أعزب	سنة ثالثة	18-22	بكالوريوس	الأسرة	< 100	65	175	مرة أسبوعيًا	الأطعمة المقلية (بطاطا، دجاج، فلافل، دونات، نجت الدجاج), الأطعمة سريعة التحضير (أندومي، معكرونة), اللحوم المصنعة (برغر، نقانق), شاورما اللحم أو الدجاج أو الدجاج المقرمش	محايد	محايد	لا أوافق	أوافق	محايد	أوافق بشدة	لا أوافق بشدة	غالبًا	نادرًا	ابدًا	غالبًا	نادرًا	دائمًا	غالبًا	غالبًا	أوافق بشدة	لا أوافق	لا أوافق	محايد	أوافق	لا أوافق	محايد	محايد	لا أوافق بشدة	لا أوافق	لا أوافق بشدة	أوافق بشدة	لا أوافق	غالبًا	احيانًا	غالبًا	احيانًا	أوافق	محايد	محايد	محايد	محايد
8:49:11 م 2023/10/26	نعم، أرغب بالمشاركة	أنثى	أعزب	سنة رابعة فأكثر	18-22	بكالوريوس	الأسرة	< 100	70	166	مرة إلى مرتين في الشهر	الأطعمة المقلية (بطاطا، دجاج، فلافل، دونات، نجت الدجاج), شاورما اللحم أو الدجاج أو الدجاج المقرمش	لا أوافق بشدة	لا أوافق بشدة	محايد	أوافق	أوافق	أوافق	لا أوافق	احيانًا	احيانًا	ابدًا	غالبًا	احيانًا	احيانًا	احيانًا	احيانًا	لا أوافق بشدة	لا أوافق بشدة	لا أوافق	محايد	أوافق	أوافق	محايد	أوافق	لا أوافق	محايد	محايد	محايد	محايد	احيانًا	احيانًا	احيانًا	احيانًا	محايد	محايد	محايد	محايد	محايد
9:03:49 م 2023/10/26	نعم، أرغب بالمشاركة	أنثى	أعزب	سنة ثانية	18-22	بكالوريوس	الأسرة	200-299	70	170	مرة إلى مرتين في الشهر	الأطعمة المقلية (بطاطا، دجاج، فلافل، دونات، نجت الدجاج), الأطعمة سريعة التحضير (أندومي، معكرونة), شاورما اللحم أو الدجاج أو الدجاج المقرمش	محايد	لا أوافق	لا أوافق بشدة	محايد	محايد	أوافق	محايد	غالبًا	ابدًا	ابدًا	غالبًا	احيانًا	احيانًا	احيانًا	غالبًا	لا أوافق بشدة	لا أوافق	لا أوافق	لا أوافق بشدة	أوافق	أوافق	لا أوافق بشدة	أوافق	لا أوافق بشدة	لا أوافق بشدة	محايد	محايد	أوافق بشدة	ابدًا	ابدًا	احيانًا	احيانًا	محايد	محايد	محايد	أوافق بشدة	محايد
9:24:12 م 2023/10/26	نعم، أرغب بالمشاركة	ذكر	أعزب	سنة ثانية	18-22	بكالوريوس	الأسرة	< 100	80	185	2-3 مرة في الأسبوع	الأطعمة المقلية (بطاطا، دجاج، فلافل، دونات، نجت الدجاج), الأطعمة سريعة التحضير (أندومي، معكرونة), شاورما اللحم أو الدجاج أو الدجاج المقرمش	لا أوافق	لا أوافق	محايد	أوافق	أوافق	محايد	محايد	غالبًا	ابدًا	احيانًا	دائمًا	احيانًا	احيانًا	غالبًا	نادرًا	محايد	محايد	لا أوافق	أوافق	أوافق بشدة	أوافق بشدة	لا أوافق بشدة	أوافق بشدة	لا أوافق بشدة	أوافق بشدة	أوافق	أوافق	محايد	نادرًا	نادرًا	غالبًا	غالبًا	لا أوافق	أوافق	محايد	أوافق بشدة	محايد
9:30:21 م 2023/10/26	نعم، أرغب بالمشاركة	ذكر	أعزب	سنة ثالثة	18-22	بكالوريوس	الأسرة	100-199	60 KG	180	2-3 مرة في الأسبوع	الأطعمة المقلية (بطاطا، دجاج، فلافل، دونات، نجت الدجاج), الأطعمة سريعة التحضير (أندومي، معكرونة), اللحوم المصنعة (برغر، نقانق), شاورما اللحم أو الدجاج أو الدجاج المقرمش	محايد	محايد	لا أوافق بشدة	أوافق بشدة	أوافق بشدة	أوافق	لا أوافق	غالبًا	احيانًا	احيانًا	دائمًا	احيانًا	غالبًا	غالبًا	غالبًا	لا أوافق	لا أوافق	لا أوافق	لا أوافق	أوافق	أوافق	لا أوافق بشدة	أوافق بشدة	لا أوافق	لا أوافق	محايد	محايد	أوافق	ابدًا	ابدًا	احيانًا	نادرًا	محايد	محايد	محايد	أوافق	أوافق
10:32:10 م 2023/10/26	نعم، أرغب بالمشاركة	أنثى	أعزب	سنة ثالثة	18-22	بكالوريوس	الأسرة	100-199	56	160	مرة أسبوعيًا	اللحوم المصنعة (برغر، نقانق)	محايد	محايد	محايد	أوافق بشدة	أوافق بشدة	أوافق	لا أوافق	دائمًا	غالبًا	دائمًا	غالبًا	احيانًا	دائمًا	غالبًا	غالبًا	أوافق	محايد	أوافق	أوافق بشدة	محايد	أوافق بشدة	أوافق	محايد	لا أوافق	أوافق	أوافق بشدة	محايد	أوافق	ابدًا	احيانًا	نادرًا	ابدًا	محايد	محايد	لا أوافق	محايد	لا أوافق
10:50:10 م 2023/10/26	نعم، أرغب بالمشاركة	ذكر	أعزب	سنة ثانية	18-22	بكالوريوس	الأسرة	200-299	75	186	مرة أسبوعيًا	الأطعمة المقلية (بطاطا، دجاج، فلافل، دونات، نجت الدجاج), شاورما اللحم أو الدجاج أو الدجاج المقرمش	محايد	أوافق	محايد	أوافق بشدة	أوافق	أوافق	لا أوافق بشدة	احيانًا	احيانًا	ابدًا	دائمًا	نادرًا	دائمًا	احيانًا	دائمًا	محايد	لا أوافق	أوافق بشدة	لا أوافق بشدة	أوافق بشدة	أوافق بشدة	لا أوافق بشدة	أوافق بشدة	لا أوافق بشدة	لا أوافق بشدة	أوافق بشدة	محايد	لا أوافق بشدة	ابدًا	ابدًا	ابدًا	ابدًا	أوافق	أوافق	أوافق بشدة	أوافق بشدة	أوافق بشدة
11:42:32 م 2023/10/26	نعم، أرغب بالمشاركة	أنثى	متزوج	سنة ثالثة	27-30	بكالوريوس	الأسرة	< 100	55	160	مرة أسبوعيًا	الأطعمة المقلية (بطاطا، دجاج، فلافل، دونات، نجت الدجاج), اللحوم المصنعة (برغر، نقانق), شاورما اللحم أو الدجاج أو الدجاج المقرمش	أوافق	أوافق	لا أوافق	أوافق	أوافق	أوافق بشدة	محايد	غالبًا	غالبًا	نادرًا	غالبًا	احيانًا	غالبًا	احيانًا	غالبًا	محايد	أوافق	محايد	أوافق	أوافق	أوافق	محايد	أوافق	لا أوافق	لا أوافق	أوافق	أوافق	أوافق	احيانًا	احيانًا	نادرًا	نادرًا	أوافق	أوافق	محايد	محايد	محايد
11:51:49 م 2023/10/26	نعم، أرغب بالمشاركة	أنثى	أعزب	سنة ثانية	18-22	بكالوريوس	الأسرة	< 100	61	159	نادرًا ما أستهلك الوجبات السريعة	شاورما اللحم أو الدجاج أو الدجاج المقرمش	لا أوافق	لا أوافق	لا أوافق	لا أوافق	لا أوافق	أوافق	لا أوافق بشدة	احيانًا	دائمًا	نادرًا	دائمًا	دائمًا	دائمًا	غالبًا	غالبًا	لا أوافق بشدة	لا أوافق	محايد	أوافق	لا أوافق	أوافق	أوافق	أوافق	لا أوافق	أوافق	لا أوافق	لا أوافق	أوافق بشدة	دائمًا	دائمًا	دائمًا	دائمًا	لا أوافق	أوافق	أوافق	أوافق	محايد
12:07:36 ص 2023/11/07	نعم، أرغب بالمشاركة	أنثى	أعزب	سنة ثانية	18-22	بكالوريوس	الأسرة	100-199	60	165	نادرًا ما أستهلك الوجبات السريعة	شاورما اللحم أو الدجاج أو الدجاج المقرمش	لا أوافق	محايد	أوافق	أوافق	أوافق	أوافق	لا أوافق بشدة	احيانًا	غالبًا	ابدًا	غالبًا	ابدًا	نادرًا	غالبًا	ابدًا	أوافق	لا أوافق	لا أوافق	أوافق	أوافق	أوافق	أوافق	أوافق	أوافق	أوافق	أوافق	أوافق	أوافق	غالبًا	غالبًا	غالبًا	غالبًا	محايد	أوافق	لا أوافق بشدة	أوافق	محايد
12:41:02 ص 2023/11/07	نعم، أرغب بالمشاركة	أنثى	أعزب	سنة ثالثة	18-22	بكالوريوس	الأسرة	< 100	53	160	مرة إلى مرتين في الشهر	الأطعمة سريعة التحضير (أندومي، معكرونة), اللحوم المصنعة (برغر، نقانق), شاورما اللحم أو الدجاج أو الدجاج المقرمش	محايد	محايد	لا أوافق	محايد	محايد	أوافق	لا أوافق	غالبًا	غالبًا	نادرًا	غالبًا	احيانًا	نادرًا	احيانًا	غالبًا	لا أوافق بشدة	لا أوافق بشدة	لا أوافق	لا أوافق	أوافق بشدة	أوافق بشدة	لا أوافق	أوافق	لا أوافق	أوافق	محايد	محايد	لا أوافق	ابدًا	ابدًا	نادرًا	ابدًا	محايد	محايد	أوافق	أوافق بشدة	محايد
12:48:56 ص 2023/11/07	نعم، أرغب بالمشاركة	ذكر	أعزب	سنة ثالثة	18-22	بكالوريوس	الأسرة	100-199	60	170	2-3 مرة في الأسبوع	شاورما اللحم أو الدجاج أو الدجاج المقرمش	لا أوافق	أوافق	لا أوافق بشدة	لا أوافق	لا أوافق	أوافق	لا أوافق بشدة	غالبًا	احيانًا	نادرًا	احيانًا	نادرًا	غالبًا	غالبًا	احيانًا	لا أوافق	لا أوافق	لا أوافق	أوافق	أوافق	أوافق	أوافق	أوافق	أوافق	محايد	لا أوافق	لا أوافق	أوافق	احيانًا	احيانًا	احيانًا	احيانًا	محايد	أوافق	أوافق	أوافق	أوافق
1:54:32 ص 2023/11/07	نعم، أرغب بالمشاركة	أنثى	أعزب	سنة ثالثة	18-22	بكالوريوس	الأسرة	100-199	47	154	مرة أسبوعيًا	المعجنات, الأطعمة المقلية (بطاطا، دجاج، فلافل، دونات، نجت الدجاج), الأطعمة سريعة التحضير (أندومي، معكرونة), اللحوم المصنعة (برغر، نقانق), شاورما اللحم أو الدجاج أو الدجاج المقرمش	محايد	محايد	أوافق	أوافق	أوافق	أوافق بشدة	محايد	دائمًا	دائمًا	احيانًا	دائمًا	دائمًا	دائمًا	دائمًا	دائمًا	أوافق	أوافق	لا أوافق	لا أوافق	أوافق	أوافق	أوافق	أوافق	لا أوافق	لا أوافق	أوافق	أوافق	أوافق	ابدًا	ابدًا	ابدًا	ابدًا	محايد	لا أوافق	محايد	أوافق بشدة	محايد
3:41:39 ص 2023/11/07	لا، أرغب بالمشاركة	أنثى	أعزب	سنة ثالثة	18-22	بكالوريوس	لوحدي	>450	115	170	أكثر من 3 مرات في الأسبوع	المعجنات, الأطعمة المقلية (بطاطا، دجاج، فلافل، دونات، نجت الدجاج), الأطعمة سريعة التحضير (أندومي، معكرونة), اللحوم المصنعة (برغر، نقانق), شاورما اللحم أو الدجاج أو الدجاج المقرمش	أوافق بشدة	أوافق بشدة	لا أوافق بشدة	أوافق بشدة	أوافق بشدة	أوافق	لا أوافق بشدة	غالبًا	ابدًا	ابدًا	دائمًا	نادرًا	احيانًا	غالبًا	ابدًا	لا أوافق	أوافق	أوافق	محايد	لا أوافق	أوافق	أوافق	محايد	أوافق	أوافق	أوافق	محايد	محايد	غالبًا	احيانًا	احيانًا	دائمًا	لا أوافق	لا أوافق	لا أوافق	أوافق بشدة	لا أوافق
3:46:44 ص 2023/11/07	نعم، أرغب بالمشاركة	أنثى	أعزب	سنة ثالثة	18-22	بكالوريوس	الأسرة	< 100	54	165	2-3 مرة في الأسبوع	شاورما اللحم أو الدجاج أو الدجاج المقرمش	أوافق	أوافق	لا أوافق	أوافق	أوافق	أوافق	لا أوافق	دائمًا	دائمًا	دائمًا	دائمًا	دائمًا	دائمًا	دائمًا	دائمًا	أوافق	أوافق	لا أوافق	لا أوافق	أوافق بشدة	أوافق	لا أوافق	أوافق	لا أوافق	لا أوافق	لا أوافق	أوافق	أوافق	ابدًا	ابدًا	ابدًا	ابدًا	لا أوافق	لا أوافق	لا أوافق	أوافق	أوافق
3:58:27 ص 2023/11/07	نعم، أرغب بالمشاركة	أنثى	أعزب	سنة رابعة فأكثر	18-22	بكالوريوس	الأسرة	< 100	80	168	مرة أسبوعيًا	الأطعمة المقلية (بطاطا، دجاج، فلافل، دونات، نجت الدجاج)	محايد	لا أوافق	محايد	أوافق بشدة	أوافق بشدة	أوافق بشدة	لا أوافق	دائمًا	نادرًا	نادرًا	دائمًا	احيانًا	غالبًا	غالبًا	احيانًا	لا أوافق بشدة	محايد	أوافق	محايد	أوافق	أوافق	لا أوافق	أوافق	لا أوافق بشدة	أوافق	أوافق	أوافق	أوافق	احيانًا	احيانًا	دائمًا	غالبًا	محايد	أوافق	أوافق	أوافق	محايد
4:40:33 ص 2023/11/07	نعم، أرغب بالمشاركة	ذكر	أعزب	سنة ثالثة	18-22	بكالوريوس	الأسرة	< 100	65	177	2-3 مرة في الأسبوع	الأطعمة المقلية (بطاطا، دجاج، فلافل، دونات، نجت الدجاج), اللحوم المصنعة (برغر، نقانق), شاورما اللحم أو الدجاج أو الدجاج المقرمش	أوافق	لا أوافق	لا أوافق	أوافق	أوافق	أوافق	لا أوافق	دائمًا	دائمًا	نادرًا	دائمًا	احيانًا	غالبًا	دائمًا	دائمًا	أوافق	أوافق	أوافق	أوافق	أوافق	أوافق	أوافق	أوافق	لا أوافق	أوافق	محايد	أوافق	أوافق	غالبًا	احيانًا	احيانًا	غالبًا	لا أوافق	لا أوافق	محايد	أوافق	لا أوافق
8:11:22 ص 2023/11/07	نعم، أرغب بالمشاركة	أنثى	أعزب	سنة ثانية	18-22	بكالوريوس	الأسرة	< 100	65	160	2-3 مرة في الأسبوع	الأطعمة المقلية (بطاطا، دجاج، فلافل، دونات، نجت الدجاج), اللحوم المصنعة (برغر، نقانق)	أوافق	أوافق	لا أوافق بشدة	أوافق	أوافق	أوافق	لا أوافق	دائمًا	احيانًا	احيانًا	دائمًا	غالبًا	دائمًا	دائمًا	نادرًا	أوافق	أوافق	أوافق	أوافق	محايد	أوافق	لا أوافق	محايد	أوافق	أوافق	محايد	أوافق	أوافق	احيانًا	احيانًا	غالبًا	احيانًا	لا أوافق	أوافق	لا أوافق	أوافق	محايد
9:01:23 ص 2023/11/07	نعم، أرغب بالمشاركة	ذكر	أعزب	سنة ثانية	18-22	بكالوريوس	الأسرة	< 100	65	175	2-3 مرة في الأسبوع	الأطعمة المقلية (بطاطا، دجاج، فلافل، دونات، نجت الدجاج), اللحوم المصنعة (برغر، نقانق)	أوافق	محايد	محايد	أوافق	أوافق	أوافق	محايد	غالبًا	غالبًا	ابدًا	دائمًا	دائمًا	دائمًا	دائمًا	دائمًا	أوافق بشدة	أوافق بشدة	أوافق بشدة	أوافق بشدة	أوافق بشدة	أوافق بشدة	محايد	أوافق بشدة	محايد	لا أوافق بشدة	لا أوافق	لا أوافق	لا أوافق	احيانًا	ابدًا	احيانًا	نادرًا	محايد	محايد	أوافق	أوافق	لا أوافق بشدة
9:06:45 ص 2023/11/07	نعم، أرغب بالمشاركة	ذكر	أعزب	سنة ثانية	18-22	بكالوريوس	الأسرة	< 100	85	1.8	مرة أسبوعيًا	المعجنات, الأطعمة المقلية (بطاطا، دجاج، فلافل، دونات، نجت الدجاج), الأطعمة سريعة التحضير (أندومي، معكرونة), اللحوم المصنعة (برغر، نقانق), شاورما اللحم أو الدجاج أو الدجاج المقرمش	محايد	محايد	محايد	أوافق	أوافق	أوافق بشدة	لا أوافق	غالبًا	احيانًا	نادرًا	دائمًا	دائمًا	احيانًا	غالبًا	دائمًا	أوافق	أوافق	أوافق	محايد	أوافق	أوافق	أوافق بشدة	أوافق	لا أوافق بشدة	أوافق	محايد	محايد	أوافق بشدة	ابدًا	ابدًا	غالبًا	غالبًا	محايد	محايد	أوافق	أوافق بشدة	محايد
10:00:11 ص 2023/11/07	نعم، أرغب بالمشاركة	ذكر	أعزب	سنة ثالثة	18-22	بكالوريوس	الأسرة	< 100	140	186	مرة إلى مرتين في الشهر	شاورما اللحم أو الدجاج أو الدجاج المقرمش	محايد	أوافق	لا أوافق بشدة	لا أوافق	أوافق	أوافق	لا أوافق بشدة	غالبًا	نادرًا	ابدًا	احيانًا	احيانًا	غالبًا	دائمًا	ابدًا	لا أوافق بشدة	لا أوافق	أوافق	لا أوافق	محايد	أوافق	محايد	أوافق	لا أوافق بشدة	محايد	لا أوافق	أوافق	محايد	دائمًا	ابدًا	نادرًا	احيانًا	لا أوافق	محايد	محايد	أوافق	أوافق
10:17:10 ص 2023/11/07	لا، أرغب بالمشاركة	ذكر	أعزب	سنة ثالثة	18-22	بكالوريوس	الأسرة	100-199	71	180	2-3 مرة في الأسبوع	الأطعمة المقلية (بطاطا، دجاج، فلافل، دونات، نجت الدجاج), اللحوم المصنعة (برغر، نقانق), شاورما اللحم أو الدجاج أو الدجاج المقرمش	محايد	أوافق	لا أوافق	أوافق بشدة	أوافق بشدة	أوافق	لا أوافق	غالبًا	غالبًا	احيانًا	غالبًا	غالبًا	غالبًا	غالبًا	غالبًا	أوافق	أوافق	لا أوافق	لا أوافق	أوافق	أوافق	لا أوافق	أوافق	محايد	محايد	أوافق	أوافق	أوافق	غالبًا	احيانًا	احيانًا	غالبًا	لا أوافق	لا أوافق	لا أوافق	أوافق	أوافق
10:18:28 ص 2023/11/07	نعم، أرغب بالمشاركة	أنثى	أعزب	سنة ثالثة	18-22	بكالوريوس	الأسرة	100-199	60	157	2-3 مرة في الأسبوع	الأطعمة المقلية (بطاطا، دجاج، فلافل، دونات، نجت الدجاج), شاورما اللحم أو الدجاج أو الدجاج المقرمش	أوافق	لا أوافق بشدة	لا أوافق	أوافق	أوافق	أوافق	لا أوافق بشدة	غالبًا	احيانًا	نادرًا	دائمًا	غالبًا	غالبًا	دائمًا	احيانًا	أوافق	أوافق	محايد	محايد	محايد	أوافق	أوافق	أوافق	لا أوافق بشدة	لا أوافق بشدة	أوافق	محايد	أوافق	احيانًا	دائمًا	دائمًا	دائمًا	لا أوافق	محايد	لا أوافق	أوافق	محايد
10:19:16 ص 2023/11/07	نعم، أرغب بالمشاركة	أنثى	أعزب	سنة ثالثة	18-22	بكالوريوس	الأسرة	100-199	50	165	مرة أسبوعيًا	المعجنات, الأطعمة المقلية (بطاطا، دجاج، فلافل، دونات، نجت الدجاج), الأطعمة سريعة التحضير (أندومي، معكرونة), شاورما اللحم أو الدجاج أو الدجاج المقرمش	محايد	محايد	لا أوافق	محايد	محايد	محايد	لا أوافق	احيانًا	احيانًا	ابدًا	غالبًا	نادرًا	نادرًا	احيانًا	ابدًا	لا أوافق بشدة	لا أوافق	لا أوافق	لا أوافق	أوافق	أوافق	محايد	أوافق	لا أوافق	لا أوافق	لا أوافق	محايد	محايد	نادرًا	نادرًا	نادرًا	نادرًا	محايد	محايد	محايد	محايد	محايد
10:19:20 ص 2023/11/07	نعم، أرغب بالمشاركة	أنثى	أعزب	سنة ثالثة	18-22	بكالوريوس	الأسرة	< 100	47	153	2-3 مرة في الأسبوع	الأطعمة المقلية (بطاطا، دجاج، فلافل، دونات، نجت الدجاج), الأطعمة سريعة التحضير (أندومي، معكرونة), شاورما اللحم أو الدجاج أو الدجاج المقرمش	محايد	محايد	لا أوافق	أوافق	أوافق	أوافق بشدة	محايد	دائمًا	غالبًا	غالبًا	دائمًا	غالبًا	دائمًا	دائمًا	دائمًا	لا أوافق	لا أوافق	محايد	محايد	محايد	أوافق	أوافق	محايد	محايد	أوافق	محايد	محايد	محايد	احيانًا	احيانًا	احيانًا	غالبًا	لا أوافق	محايد	لا أوافق	أوافق بشدة	لا أوافق
10:19:31 ص 2023/11/07	لا، أرغب بالمشاركة	أنثى	أعزب	سنة ثالثة	18-22	بكالوريوس	الأسرة	< 100	52	162	نادرًا ما أستهلك الوجبات السريعة	شاورما اللحم أو الدجاج أو الدجاج المقرمش	لا أوافق	أوافق	لا أوافق	أوافق	أوافق	أوافق	لا أوافق بشدة	غالبًا	نادرًا	نادرًا	دائمًا	ابدًا	ابدًا	غالبًا	نادرًا	محايد	محايد	أوافق	لا أوافق بشدة	لا أوافق بشدة	محايد	لا أوافق بشدة	أوافق بشدة	أوافق بشدة	أوافق	لا أوافق	محايد	أوافق بشدة	نادرًا	ابدًا	نادرًا	نادرًا	محايد	محايد	أوافق	لا أوافق بشدة	محايد
10:19:33 ص 2023/11/07	نعم، أرغب بالمشاركة	أنثى	أعزب	سنة ثانية	18-22	بكالوريوس	الأسرة	100-199	47	154	2-3 مرة في الأسبوع	المعجنات, الأطعمة المقلية (بطاطا، دجاج، فلافل، دونات، نجت الدجاج), الأطعمة سريعة التحضير (أندومي، معكرونة), اللحوم المصنعة (برغر، نقانق), شاورما اللحم أو الدجاج أو الدجاج المقرمش	محايد	محايد	أوافق	أوافق	أوافق	أوافق بشدة	محايد	غالبًا	غالبًا	احيانًا	دائمًا	احيانًا	غالبًا	غالبًا	دائمًا	محايد	أوافق	أوافق	محايد	محايد	محايد	محايد	محايد	لا أوافق	أوافق	محايد	محايد	أوافق	نادرًا	ابدًا	احيانًا	نادرًا	أوافق	أوافق	محايد	لا أوافق	أوافق
10:19:34 ص 2023/11/07	نعم، أرغب بالمشاركة	أنثى	أعزب	سنة رابعة فأكثر	23-26	بكالوريوس	الأسرة	200-299	70	165	مرة إلى مرتين في الشهر	شاورما اللحم أو الدجاج أو الدجاج المقرمش	محايد	محايد	لا أوافق	أوافق	أوافق	أوافق بشدة	لا أوافق	غالبًا	ابدًا	نادرًا	دائمًا	نادرًا	احيانًا	دائمًا	غالبًا	لا أوافق	أوافق	لا أوافق	أوافق	أوافق	أوافق	أوافق بشدة	لا أوافق	أوافق	أوافق	لا أوافق	أوافق	أوافق	نادرًا	نادرًا	نادرًا	احيانًا	لا أوافق	أوافق	أوافق	أوافق	لا أوافق
10:19:37 ص 2023/11/07	نعم، أرغب بالمشاركة	ذكر	أعزب	سنة ثانية	18-22	بكالوريوس	الأسرة	300-350	70	173	نادرًا ما أستهلك الوجبات السريعة	شاورما اللحم أو الدجاج أو الدجاج المقرمش	لا أوافق	محايد	لا أوافق بشدة	محايد	محايد	محايد	محايد	احيانًا	احيانًا	احيانًا	احيانًا	غالبًا	غالبًا	غالبًا	غالبًا	لا أوافق	لا أوافق	لا أوافق	محايد	أوافق	محايد	محايد	محايد	لا أوافق	محايد	لا أوافق	محايد	محايد	غالبًا	نادرًا	احيانًا	احيانًا	محايد	محايد	محايد	محايد	محايد
10:19:40 ص 2023/11/07	نعم، أرغب بالمشاركة	ذكر	أعزب	سنة ثانية	18-22	بكالوريوس	الأسرة	< 100	55	175	مرة إلى مرتين في الشهر	الأطعمة المقلية (بطاطا، دجاج، فلافل، دونات، نجت الدجاج), الأطعمة سريعة التحضير (أندومي، معكرونة), اللحوم المصنعة (برغر، نقانق), شاورما اللحم أو الدجاج أو الدجاج المقرمش	لا أوافق	محايد	محايد	أوافق	أوافق	أوافق	محايد	احيانًا	نادرًا	نادرًا	دائمًا	ابدًا	غالبًا	غالبًا	احيانًا	لا أوافق	لا أوافق	لا أوافق	أوافق	أوافق بشدة	أوافق	محايد	أوافق	لا أوافق	لا أوافق	محايد	أوافق	أوافق	احيانًا	غالبًا	احيانًا	نادرًا	محايد	محايد	لا أوافق	أوافق	محايد
10:19:43 ص 2023/11/07	نعم، أرغب بالمشاركة	ذكر	أعزب	سنة ثانية	18-22	بكالوريوس	الأسرة	351-450	61	169	مرة أسبوعيًا	الأطعمة المقلية (بطاطا، دجاج، فلافل، دونات، نجت الدجاج)	أوافق	لا أوافق	أوافق	أوافق	أوافق	أوافق	لا أوافق	دائمًا	دائمًا	نادرًا	دائمًا	دائمًا	دائمًا	دائمًا	دائمًا	أوافق	لا أوافق	أوافق	محايد	أوافق	أوافق	أوافق	أوافق	لا أوافق	لا أوافق	محايد	محايد	لا أوافق	احيانًا	نادرًا	احيانًا	نادرًا	لا أوافق	لا أوافق	محايد	أوافق	لا أوافق
10:19:49 ص 2023/11/07	نعم، أرغب بالمشاركة	أنثى	أعزب	سنة رابعة فأكثر	18-22	بكالوريوس	الأسرة	< 100	70	166	مرة إلى مرتين في الشهر	شاورما اللحم أو الدجاج أو الدجاج المقرمش	أوافق	محايد	أوافق	أوافق بشدة	أوافق بشدة	أوافق بشدة	محايد	دائمًا	ابدًا	احيانًا	احيانًا	دائمًا	دائمًا	دائمًا	دائمًا	أوافق	أوافق	محايد	لا أوافق	أوافق	أوافق	لا أوافق	أوافق	لا أوافق	أوافق	محايد	محايد	أوافق بشدة	احيانًا	احيانًا	غالبًا	احيانًا	محايد	محايد	محايد	أوافق بشدة	محايد
10:19:52 ص 2023/11/07	نعم، أرغب بالمشاركة	أنثى	أعزب	سنة رابعة فأكثر	18-22	بكالوريوس	الأسرة	100-199	78	167	لا أستهلك الوجبات السريعة أبدًا	شاورما اللحم أو الدجاج أو الدجاج المقرمش	لا أوافق بشدة	لا أوافق	محايد	لا أوافق	لا أوافق بشدة	لا أوافق بشدة	لا أوافق	احيانًا	ابدًا	ابدًا	احيانًا	ابدًا	احيانًا	احيانًا	ابدًا	لا أوافق	أوافق	أوافق بشدة	أوافق	أوافق	أوافق	لا أوافق	أوافق	لا أوافق	لا أوافق	لا أوافق	لا أوافق	لا أوافق	دائمًا	دائمًا	غالبًا	دائمًا	أوافق بشدة	أوافق بشدة	أوافق بشدة	أوافق	أوافق
10:19:59 ص 2023/11/07	نعم، أرغب بالمشاركة	أنثى	أعزب	سنة ثالثة	18-22	بكالوريوس	الأسرة	< 100	62	161	مرة إلى مرتين في الشهر	المعجنات, الأطعمة المقلية (بطاطا، دجاج، فلافل، دونات، نجت الدجاج)	لا أوافق بشدة	لا أوافق	لا أوافق	أوافق	محايد	أوافق	لا أوافق بشدة	غالبًا	دائمًا	نادرًا	دائمًا	احيانًا	دائمًا	احيانًا	غالبًا	لا أوافق بشدة	لا أوافق	لا أوافق	لا أوافق	أوافق	محايد	أوافق	محايد	لا أوافق بشدة	أوافق	محايد	لا أوافق	أوافق	ابدًا	ابدًا	احيانًا	احيانًا	أوافق	محايد	محايد	أوافق	أوافق بشدة
10:20:10 ص 2023/11/07	نعم، أرغب بالمشاركة	أنثى	أعزب	سنة ثالثة	18-22	بكالوريوس	الأسرة	200-299	59	163	2-3 مرة في الأسبوع	الأطعمة المقلية (بطاطا، دجاج، فلافل، دونات، نجت الدجاج), الأطعمة سريعة التحضير (أندومي، معكرونة), اللحوم المصنعة (برغر، نقانق), شاورما اللحم أو الدجاج أو الدجاج المقرمش	لا أوافق	أوافق	لا أوافق	أوافق	أوافق	أوافق بشدة	لا أوافق بشدة	دائمًا	احيانًا	غالبًا	دائمًا	نادرًا	دائمًا	دائمًا	دائمًا	أوافق	أوافق	لا أوافق	لا أوافق	لا أوافق بشدة	محايد	لا أوافق	أوافق	لا أوافق بشدة	أوافق	أوافق	أوافق	أوافق بشدة	ابدًا	نادرًا	غالبًا	ابدًا	محايد	لا أوافق	لا أوافق	أوافق بشدة	لا أوافق
10:20:14 ص 2023/11/07	نعم، أرغب بالمشاركة	أنثى	أعزب	سنة أولى	18-22	بكالوريوس	الأسرة	< 100	56	162	2-3 مرة في الأسبوع	المعجنات, شاورما اللحم أو الدجاج أو الدجاج المقرمش	أوافق	أوافق	لا أوافق	أوافق	محايد	أوافق	لا أوافق	احيانًا	نادرًا	ابدًا	غالبًا	نادرًا	نادرًا	احيانًا	احيانًا	لا أوافق	أوافق	أوافق	لا أوافق	أوافق بشدة	أوافق	أوافق	أوافق بشدة	لا أوافق بشدة	محايد	لا أوافق	أوافق	أوافق	ابدًا	نادرًا	نادرًا	نادرًا	أوافق	أوافق	أوافق	أوافق	أوافق
10:20:23 ص 2023/11/07	نعم، أرغب بالمشاركة	ذكر	أعزب	سنة أولى	18-22	بكالوريوس	الأسرة	300-350	80	184	مرة أسبوعيًا	المعجنات, الأطعمة المقلية (بطاطا، دجاج، فلافل، دونات، نجت الدجاج), اللحوم المصنعة (برغر، نقانق), شاورما اللحم أو الدجاج أو الدجاج المقرمش	محايد	أوافق	لا أوافق بشدة	أوافق	أوافق	أوافق	لا أوافق بشدة	دائمًا	ابدًا	احيانًا	غالبًا	ابدًا	غالبًا	غالبًا	غالبًا	أوافق	محايد	لا أوافق	محايد	أوافق	محايد	لا أوافق	أوافق	لا أوافق بشدة	محايد	محايد	أوافق	لا أوافق	نادرًا	نادرًا	نادرًا	نادرًا	أوافق	أوافق	أوافق	أوافق	أوافق بشدة
10:20:30 ص 2023/11/07	نعم، أرغب بالمشاركة	أنثى	أعزب	سنة ثانية	23-26	بكالوريوس	الأسرة	< 100	57	159	2-3 مرة في الأسبوع	المعجنات, الأطعمة المقلية (بطاطا، دجاج، فلافل، دونات، نجت الدجاج), اللحوم المصنعة (برغر، نقانق), شاورما اللحم أو الدجاج أو الدجاج المقرمش	محايد	أوافق	لا أوافق	أوافق	أوافق بشدة	أوافق	محايد	غالبًا	دائمًا	نادرًا	دائمًا	غالبًا	غالبًا	غالبًا	غالبًا	لا أوافق	لا أوافق	لا أوافق	محايد	أوافق	أوافق بشدة	أوافق	أوافق	لا أوافق	لا أوافق	لا أوافق	محايد	أوافق	ابدًا	ابدًا	نادرًا	احيانًا	محايد	محايد	محايد	أوافق	محايد
10:20:56 ص 2023/11/07	نعم، أرغب بالمشاركة	أنثى	أعزب	سنة ثانية	18-22	بكالوريوس	الأسرة	< 100	65	170	نادرًا ما أستهلك الوجبات السريعة	شاورما اللحم أو الدجاج أو الدجاج المقرمش	لا أوافق	لا أوافق	لا أوافق	محايد	لا أوافق	لا أوافق	لا أوافق بشدة	احيانًا	ابدًا	نادرًا	احيانًا	دائمًا	ابدًا	ابدًا	ابدًا	لا أوافق بشدة	لا أوافق بشدة	محايد	لا أوافق بشدة	أوافق بشدة	محايد	لا أوافق	أوافق بشدة	لا أوافق بشدة	لا أوافق	لا أوافق	لا أوافق بشدة	أوافق بشدة	ابدًا	ابدًا	غالبًا	غالبًا	محايد	أوافق	أوافق	لا أوافق بشدة	أوافق
10:21:07 ص 2023/11/07	نعم، أرغب بالمشاركة	أنثى	أعزب	سنة ثانية	18-22	بكالوريوس	الأسرة	< 100	50	161	مرة أسبوعيًا	الأطعمة المقلية (بطاطا، دجاج، فلافل، دونات، نجت الدجاج), الأطعمة سريعة التحضير (أندومي، معكرونة)	أوافق	محايد	لا أوافق	محايد	أوافق	أوافق	لا أوافق	احيانًا	غالبًا	نادرًا	غالبًا	احيانًا	احيانًا	احيانًا	احيانًا	لا أوافق	لا أوافق	لا أوافق	محايد	أوافق	أوافق	لا أوافق	أوافق	محايد	لا أوافق	لا أوافق	محايد	أوافق	نادرًا	ابدًا	نادرًا	احيانًا	محايد	محايد	محايد	محايد	محايد
10:21:10 ص 2023/11/07	نعم، أرغب بالمشاركة	أنثى	أعزب	سنة ثانية	18-22	بكالوريوس	الأسرة	< 100	34	167	نادرًا ما أستهلك الوجبات السريعة	شاورما اللحم أو الدجاج أو الدجاج المقرمش	محايد	لا أوافق	لا أوافق	أوافق	أوافق	أوافق	محايد	دائمًا	دائمًا	نادرًا	ابدًا	دائمًا	دائمًا	دائمًا	غالبًا	لا أوافق	محايد	لا أوافق	لا أوافق	أوافق	أوافق	محايد	لا أوافق	لا أوافق	محايد	محايد	لا أوافق	أوافق	نادرًا	نادرًا	غالبًا	دائمًا	أوافق	لا أوافق	لا أوافق	أوافق	لا أوافق
10:21:12 ص 2023/11/07	نعم، أرغب بالمشاركة	أنثى	أعزب	سنة ثانية	18-22	بكالوريوس	الأسرة	< 100	45	145	أكثر من 3 مرات في الأسبوع	المعجنات, الأطعمة المقلية (بطاطا، دجاج، فلافل، دونات، نجت الدجاج), الأطعمة سريعة التحضير (أندومي، معكرونة), اللحوم المصنعة (برغر، نقانق), شاورما اللحم أو الدجاج أو الدجاج المقرمش	محايد	محايد	محايد	أوافق بشدة	أوافق بشدة	أوافق بشدة	لا أوافق	دائمًا	دائمًا	احيانًا	دائمًا	دائمًا	دائمًا	دائمًا	دائمًا	أوافق	أوافق	أوافق	أوافق	أوافق بشدة	أوافق بشدة	أوافق بشدة	محايد	أوافق بشدة	أوافق بشدة	لا أوافق	محايد	أوافق بشدة	احيانًا	ابدًا	احيانًا	ابدًا	لا أوافق	لا أوافق	لا أوافق	أوافق بشدة	محايد
10:21:14 ص 2023/11/07	نعم، أرغب بالمشاركة	ذكر	أعزب	سنة ثانية	18-22	بكالوريوس	الأسرة	< 100	67	179	مرة أسبوعيًا	المعجنات, الأطعمة المقلية (بطاطا، دجاج، فلافل، دونات، نجت الدجاج), الأطعمة سريعة التحضير (أندومي، معكرونة), اللحوم المصنعة (برغر، نقانق), شاورما اللحم أو الدجاج أو الدجاج المقرمش	محايد	أوافق بشدة	أوافق	محايد	أوافق	أوافق	محايد	غالبًا	دائمًا	احيانًا	غالبًا	دائمًا	غالبًا	دائمًا	غالبًا	لا أوافق	أوافق	أوافق	لا أوافق	أوافق	أوافق	لا أوافق	أوافق	لا أوافق	لا أوافق	أوافق	أوافق	أوافق	ابدًا	ابدًا	ابدًا	نادرًا	محايد	أوافق	أوافق	أوافق	أوافق
10:21:17 ص 2023/11/07	نعم، أرغب بالمشاركة	أنثى	أعزب	سنة ثانية	18-22	بكالوريوس	الأسرة	< 100	52	158	2-3 مرة في الأسبوع	الأطعمة المقلية (بطاطا، دجاج، فلافل، دونات، نجت الدجاج)	أوافق	أوافق	أوافق	أوافق	لا أوافق	أوافق	محايد	احيانًا	احيانًا	نادرًا	دائمًا	دائمًا	غالبًا	غالبًا	غالبًا	محايد	أوافق	محايد	محايد	محايد	أوافق	محايد	محايد	محايد	أوافق	محايد	محايد	أوافق	نادرًا	ابدًا	ابدًا	نادرًا	محايد	محايد	أوافق	أوافق	محايد
10:21:17 ص 2023/11/07	نعم، أرغب بالمشاركة	أنثى	أعزب	سنة ثانية	18-22	بكالوريوس	الأسرة	100-199	58	163.5	مرة إلى مرتين في الشهر	المعجنات, الأطعمة المقلية (بطاطا، دجاج، فلافل، دونات، نجت الدجاج), الأطعمة سريعة التحضير (أندومي، معكرونة), اللحوم المصنعة (برغر، نقانق), شاورما اللحم أو الدجاج أو الدجاج المقرمش	أوافق	محايد	محايد	أوافق	أوافق	أوافق	أوافق	دائمًا	ابدًا	غالبًا	دائمًا	ابدًا	احيانًا	غالبًا	دائمًا	أوافق	أوافق	أوافق	محايد	أوافق	أوافق	أوافق بشدة	لا أوافق	محايد	أوافق	أوافق	أوافق	أوافق	ابدًا	ابدًا	نادرًا	ابدًا	محايد	محايد	محايد	أوافق	أوافق
10:21:58 ص 2023/11/07	نعم، أرغب بالمشاركة	أنثى	أعزب	سنة ثالثة	18-22	بكالوريوس	الأسرة	< 100	51	160	2-3 مرة في الأسبوع	شاورما اللحم أو الدجاج أو الدجاج المقرمش	أوافق	أوافق	محايد	أوافق	أوافق	أوافق	لا أوافق	دائمًا	غالبًا	غالبًا	دائمًا	احيانًا	دائمًا	دائمًا	دائمًا	أوافق	لا أوافق	لا أوافق	محايد	لا أوافق	أوافق	محايد	محايد	أوافق	أوافق	أوافق	أوافق	أوافق	ابدًا	ابدًا	ابدًا	ابدًا	أوافق	أوافق	أوافق	أوافق	أوافق
10:22:07 ص 2023/11/07	نعم، أرغب بالمشاركة	أنثى	أعزب	سنة ثانية	18-22	بكالوريوس	الأسرة	< 100	51	160	لا أستهلك الوجبات السريعة أبدًا	المعجنات	لا أوافق بشدة	لا أوافق بشدة	لا أوافق بشدة	لا أوافق	لا أوافق	لا أوافق بشدة	لا أوافق بشدة	ابدًا	ابدًا	ابدًا	ابدًا	ابدًا	ابدًا	ابدًا	نادرًا	لا أوافق بشدة	لا أوافق بشدة	لا أوافق بشدة	محايد	أوافق بشدة	أوافق بشدة	لا أوافق بشدة	أوافق بشدة	لا أوافق بشدة	لا أوافق بشدة	لا أوافق بشدة	محايد	أوافق بشدة	احيانًا	نادرًا	غالبًا	احيانًا	أوافق	أوافق بشدة	أوافق	أوافق بشدة	أوافق بشدة
10:22:14 ص 2023/11/07	نعم، أرغب بالمشاركة	ذكر	أعزب	سنة ثانية	18-22	بكالوريوس	الأسرة	100-199	100	181	2-3 مرة في الأسبوع	الأطعمة المقلية (بطاطا، دجاج، فلافل، دونات، نجت الدجاج), اللحوم المصنعة (برغر، نقانق), شاورما اللحم أو الدجاج أو الدجاج المقرمش	لا أوافق	لا أوافق	لا أوافق	أوافق	أوافق	أوافق	لا أوافق	غالبًا	احيانًا	ابدًا	دائمًا	احيانًا	غالبًا	غالبًا	نادرًا	لا أوافق بشدة	لا أوافق بشدة	لا أوافق بشدة	لا أوافق بشدة	لا أوافق	أوافق	لا أوافق	أوافق	أوافق	محايد	محايد	محايد	محايد	نادرًا	احيانًا	احيانًا	احيانًا	لا أوافق	محايد	لا أوافق	أوافق بشدة	أوافق
10:22:33 ص 2023/11/07	نعم، أرغب بالمشاركة	أنثى	أعزب	سنة ثالثة	18-22	بكالوريوس	الأسرة	100-199	90	161	مرة إلى مرتين في الشهر	المعجنات, الأطعمة المقلية (بطاطا، دجاج، فلافل، دونات، نجت الدجاج), شاورما اللحم أو الدجاج أو الدجاج المقرمش	لا أوافق بشدة	لا أوافق بشدة	لا أوافق	أوافق	أوافق	محايد	لا أوافق	احيانًا	نادرًا	احيانًا	غالبًا	احيانًا	غالبًا	غالبًا	نادرًا	أوافق	أوافق	لا أوافق بشدة	محايد	أوافق بشدة	أوافق بشدة	لا أوافق بشدة	أوافق بشدة	لا أوافق بشدة	محايد	أوافق	محايد	أوافق	احيانًا	احيانًا	غالبًا	غالبًا	محايد	محايد	محايد	أوافق	محايد
10:22:58 ص 2023/11/07	نعم، أرغب بالمشاركة	أنثى	أعزب	سنة ثالثة	18-22	بكالوريوس	الأسرة	200-299	55	160	2-3 مرة في الأسبوع	الأطعمة المقلية (بطاطا، دجاج، فلافل، دونات، نجت الدجاج), الأطعمة سريعة التحضير (أندومي، معكرونة), شاورما اللحم أو الدجاج أو الدجاج المقرمش	أوافق بشدة	أوافق بشدة	لا أوافق بشدة	أوافق	أوافق	أوافق	لا أوافق	غالبًا	نادرًا	نادرًا	احيانًا	غالبًا	غالبًا	غالبًا	نادرًا	أوافق	محايد	محايد	محايد	أوافق	لا أوافق	محايد	أوافق	لا أوافق	أوافق	لا أوافق بشدة	أوافق	أوافق بشدة	احيانًا	احيانًا	غالبًا	احيانًا	لا أوافق	أوافق	لا أوافق	أوافق	محايد
10:23:02 ص 2023/11/07	نعم، أرغب بالمشاركة	أنثى	أعزب	سنة رابعة فأكثر	18-22	بكالوريوس	الأسرة	100-199	54	168	2-3 مرة في الأسبوع	المعجنات, الأطعمة المقلية (بطاطا، دجاج، فلافل، دونات، نجت الدجاج), الأطعمة سريعة التحضير (أندومي، معكرونة), اللحوم المصنعة (برغر، نقانق), شاورما اللحم أو الدجاج أو الدجاج المقرمش	محايد	محايد	لا أوافق	لا أوافق	محايد	محايد	محايد	احيانًا	غالبًا	ابدًا	غالبًا	غالبًا	ابدًا	غالبًا	غالبًا	لا أوافق	لا أوافق	لا أوافق	محايد	أوافق	أوافق	أوافق	محايد	لا أوافق	لا أوافق	محايد	لا أوافق	محايد	ابدًا	ابدًا	ابدًا	ابدًا	محايد	محايد	أوافق	أوافق	محايد
10:23:07 ص 2023/11/07	نعم، أرغب بالمشاركة	ذكر	أعزب	سنة ثالثة	18-22	بكالوريوس	الأسرة	100-199	77	169	مرة إلى مرتين في الشهر	المعجنات, الأطعمة المقلية (بطاطا، دجاج، فلافل، دونات، نجت الدجاج), شاورما اللحم أو الدجاج أو الدجاج المقرمش	محايد	أوافق	لا أوافق	أوافق	لا أوافق بشدة	أوافق بشدة	لا أوافق	دائمًا	نادرًا	نادرًا	دائمًا	دائمًا	دائمًا	دائمًا	دائمًا	أوافق	أوافق	لا أوافق	محايد	أوافق	أوافق	أوافق	لا أوافق	أوافق	أوافق بشدة	لا أوافق	محايد	أوافق بشدة	نادرًا	ابدًا	احيانًا	نادرًا	أوافق	أوافق	محايد	أوافق	أوافق
10:23:49 ص 2023/11/07	لا، أرغب بالمشاركة	أنثى	أعزب	سنة ثالثة	18-22	بكالوريوس	الأسرة	< 100	70	171	مرة أسبوعيًا	الأطعمة المقلية (بطاطا، دجاج، فلافل، دونات، نجت الدجاج)	أوافق	أوافق	لا أوافق	محايد	محايد	أوافق	لا أوافق	احيانًا	غالبًا	غالبًا	احيانًا	دائمًا	دائمًا	احيانًا	احيانًا	محايد	أوافق بشدة	أوافق بشدة	أوافق بشدة	محايد	لا أوافق	أوافق	أوافق	لا أوافق	أوافق	محايد	أوافق	محايد	دائمًا	غالبًا	دائمًا	نادرًا	أوافق	أوافق	أوافق	أوافق	أوافق
10:23:56 ص 2023/11/07	نعم، أرغب بالمشاركة	أنثى	أعزب	سنة ثانية	18-22	بكالوريوس	الأسرة	< 100	50	155	مرة إلى مرتين في الشهر	المعجنات, الأطعمة المقلية (بطاطا، دجاج، فلافل، دونات، نجت الدجاج), الأطعمة سريعة التحضير (أندومي، معكرونة), شاورما اللحم أو الدجاج أو الدجاج المقرمش	أوافق	أوافق	محايد	محايد	محايد	أوافق	محايد	احيانًا	غالبًا	احيانًا	احيانًا	احيانًا	احيانًا	احيانًا	احيانًا	محايد	محايد	أوافق	لا أوافق	أوافق	أوافق	أوافق	أوافق	لا أوافق	محايد	لا أوافق	محايد	أوافق	احيانًا	احيانًا	احيانًا	احيانًا	أوافق	محايد	أوافق	محايد	محايد
10:24:01 ص 2023/11/07	نعم، أرغب بالمشاركة	أنثى	أعزب	سنة رابعة فأكثر	18-22	بكالوريوس	الأسرة	200-299	73	160	مرة إلى مرتين في الشهر	شاورما اللحم أو الدجاج أو الدجاج المقرمش	محايد	أوافق	لا أوافق بشدة	أوافق	أوافق	أوافق	لا أوافق بشدة	دائمًا	غالبًا	نادرًا	دائمًا	نادرًا	دائمًا	دائمًا	غالبًا	أوافق	أوافق	محايد	أوافق	أوافق	أوافق	لا أوافق	أوافق	أوافق	أوافق	لا أوافق	أوافق	أوافق	احيانًا	احيانًا	غالبًا	نادرًا	لا أوافق	لا أوافق	أوافق	أوافق	محايد
10:24:36 ص 2023/11/07	نعم، أرغب بالمشاركة	أنثى	أعزب	سنة ثانية	27-30	بكالوريوس	الأسرة	>450	73	163	أكثر من 3 مرات في الأسبوع	اللحوم المصنعة (برغر، نقانق), شاورما اللحم أو الدجاج أو الدجاج المقرمش	أوافق	محايد	لا أوافق بشدة	أوافق بشدة	أوافق بشدة	أوافق	لا أوافق	احيانًا	ابدًا	ابدًا	غالبًا	ابدًا	غالبًا	غالبًا	غالبًا	لا أوافق بشدة	محايد	لا أوافق	لا أوافق بشدة	لا أوافق	أوافق	أوافق بشدة	أوافق	أوافق بشدة	لا أوافق	أوافق بشدة	أوافق	أوافق بشدة	نادرًا	احيانًا	احيانًا	نادرًا	لا أوافق	أوافق	لا أوافق	أوافق بشدة	محايد
10:25:46 ص 2023/11/07	نعم، أرغب بالمشاركة	أنثى	أعزب	سنة ثانية	18-22	بكالوريوس	الأسرة	100-199	53	161	مرة أسبوعيًا	الأطعمة المقلية (بطاطا، دجاج، فلافل، دونات، نجت الدجاج)	محايد	محايد	لا أوافق بشدة	أوافق	محايد	أوافق بشدة	أوافق	دائمًا	نادرًا	ابدًا	دائمًا	ابدًا	دائمًا	دائمًا	غالبًا	أوافق	أوافق	لا أوافق	لا أوافق	أوافق	أوافق	لا أوافق	أوافق	لا أوافق بشدة	أوافق	لا أوافق	محايد	أوافق	غالبًا	احيانًا	احيانًا	احيانًا	محايد	محايد	محايد	أوافق بشدة	محايد
10:30:10 ص 2023/11/07	نعم، أرغب بالمشاركة	أنثى	أعزب	سنة ثانية	18-22	بكالوريوس	الأسرة	< 100	68	170	مرة أسبوعيًا	الأطعمة المقلية (بطاطا، دجاج، فلافل، دونات، نجت الدجاج), الأطعمة سريعة التحضير (أندومي، معكرونة), شاورما اللحم أو الدجاج أو الدجاج المقرمش	أوافق	محايد	لا أوافق	أوافق	أوافق	أوافق	لا أوافق	غالبًا	احيانًا	ابدًا	احيانًا	غالبًا	غالبًا	غالبًا	احيانًا	محايد	محايد	محايد	محايد	أوافق	أوافق	لا أوافق	محايد	محايد	محايد	لا أوافق	محايد	أوافق بشدة	غالبًا	احيانًا	نادرًا	غالبًا	محايد	أوافق	محايد	محايد	محايد
10:35:15 ص 2023/11/07	نعم، أرغب بالمشاركة	أنثى	أعزب	سنة ثانية	23-26	بكالوريوس	الأسرة	< 100	55	150	مرة أسبوعيًا	شاورما اللحم أو الدجاج أو الدجاج المقرمش	أوافق	أوافق	محايد	أوافق	أوافق	أوافق	لا أوافق	غالبًا	غالبًا	احيانًا	غالبًا	احيانًا	احيانًا	دائمًا	دائمًا	محايد	محايد	لا أوافق	محايد	أوافق	أوافق	أوافق	أوافق	لا أوافق	أوافق	محايد	محايد	أوافق	احيانًا	نادرًا	احيانًا	احيانًا	محايد	أوافق	أوافق	أوافق	محايد
10:35:24 ص 2023/11/07	نعم، أرغب بالمشاركة	أنثى	أعزب	سنة رابعة فأكثر	18-22	بكالوريوس	الأسرة	< 100	55	160	مرة إلى مرتين في الشهر	اللحوم المصنعة (برغر، نقانق), شاورما اللحم أو الدجاج أو الدجاج المقرمش	لا أوافق	لا أوافق	لا أوافق	أوافق	أوافق	أوافق	لا أوافق	غالبًا	احيانًا	ابدًا	غالبًا	نادرًا	احيانًا	احيانًا	احيانًا	محايد	أوافق	محايد	أوافق	محايد	محايد	محايد	محايد	محايد	أوافق	أوافق	محايد	أوافق	احيانًا	احيانًا	احيانًا	احيانًا	لا أوافق	أوافق	أوافق	أوافق	محايد
10:36:37 ص 2023/11/07	نعم، أرغب بالمشاركة	أنثى	أعزب	سنة ثانية	18-22	بكالوريوس	الأسرة	100-199	80	168	مرة أسبوعيًا	شاورما اللحم أو الدجاج أو الدجاج المقرمش	محايد	محايد	لا أوافق	أوافق	أوافق	أوافق	لا أوافق	دائمًا	نادرًا	احيانًا	غالبًا	نادرًا	دائمًا	غالبًا	احيانًا	محايد	محايد	لا أوافق	أوافق	أوافق	أوافق	محايد	أوافق بشدة	لا أوافق	أوافق	محايد	محايد	لا أوافق	دائمًا	دائمًا	دائمًا	دائمًا	لا أوافق	أوافق	محايد	أوافق	محايد
11:05:17 ص 2023/11/07	نعم، أرغب بالمشاركة	ذكر	أعزب	سنة رابعة فأكثر	18-22	بكالوريوس	الأسرة	< 100	82	192	نادرًا ما أستهلك الوجبات السريعة	المعجنات, شاورما اللحم أو الدجاج أو الدجاج المقرمش	لا أوافق بشدة	لا أوافق بشدة	لا أوافق بشدة	أوافق	لا أوافق بشدة	لا أوافق بشدة	لا أوافق بشدة	ابدًا	دائمًا	ابدًا	ابدًا	ابدًا	ابدًا	ابدًا	ابدًا	أوافق بشدة	لا أوافق بشدة	أوافق بشدة	محايد	أوافق بشدة	لا أوافق بشدة	لا أوافق بشدة	لا أوافق بشدة	لا أوافق بشدة	لا أوافق بشدة	لا أوافق بشدة	لا أوافق بشدة	لا أوافق بشدة	دائمًا	دائمًا	دائمًا	دائمًا	لا أوافق بشدة	لا أوافق بشدة	لا أوافق بشدة	لا أوافق بشدة	لا أوافق بشدة
11:06:12 ص 2023/11/07	نعم، أرغب بالمشاركة	أنثى	أعزب	سنة أولى	18-22	بكالوريوس	الأسرة	< 100	42	155	2-3 مرة في الأسبوع	شاورما اللحم أو الدجاج أو الدجاج المقرمش	محايد	محايد	أوافق	أوافق	أوافق	أوافق بشدة	لا أوافق	احيانًا	دائمًا	احيانًا	دائمًا	دائمًا	غالبًا	دائمًا	دائمًا	أوافق	محايد	لا أوافق	محايد	أوافق	أوافق	أوافق	محايد	لا أوافق بشدة	أوافق	محايد	أوافق	أوافق	نادرًا	ابدًا	نادرًا	ابدًا	محايد	أوافق	لا أوافق	أوافق	محايد
11:06:14 ص 2023/11/07	نعم، أرغب بالمشاركة	أنثى	أعزب	سنة ثالثة	18-22	بكالوريوس	الأسرة	100-199	52	157	مرة أسبوعيًا	شاورما اللحم أو الدجاج أو الدجاج المقرمش	لا أوافق	لا أوافق	لا أوافق	أوافق	أوافق	أوافق	لا أوافق	احيانًا	احيانًا	احيانًا	دائمًا	احيانًا	احيانًا	احيانًا	غالبًا	لا أوافق	لا أوافق	لا أوافق	لا أوافق	أوافق	أوافق	أوافق	أوافق	لا أوافق	أوافق	لا أوافق	لا أوافق	أوافق	احيانًا	نادرًا	احيانًا	احيانًا	أوافق	أوافق	أوافق	أوافق	أوافق
11:06:36 ص 2023/11/07	نعم، أرغب بالمشاركة	أنثى	أعزب	سنة ثانية	18-22	بكالوريوس	الأسرة	< 100	70	180	مرة إلى مرتين في الشهر	اللحوم المصنعة (برغر، نقانق)	محايد	أوافق	لا أوافق بشدة	أوافق	محايد	أوافق	محايد	غالبًا	نادرًا	ابدًا	دائمًا	نادرًا	غالبًا	احيانًا	غالبًا	لا أوافق	أوافق	لا أوافق بشدة	محايد	أوافق	أوافق	لا أوافق	أوافق بشدة	لا أوافق بشدة	أوافق	أوافق	أوافق	أوافق	ابدًا	ابدًا	ابدًا	ابدًا	محايد	أوافق	أوافق	أوافق	أوافق
11:06:42 ص 2023/11/07	نعم، أرغب بالمشاركة	أنثى	أعزب	سنة رابعة فأكثر	18-22	بكالوريوس	الأسرة	200-299	56	167	مرة أسبوعيًا	الأطعمة المقلية (بطاطا، دجاج، فلافل، دونات، نجت الدجاج), شاورما اللحم أو الدجاج أو الدجاج المقرمش	أوافق	أوافق	لا أوافق	أوافق	أوافق	أوافق	محايد	نادرًا	غالبًا	نادرًا	دائمًا	غالبًا	نادرًا	غالبًا	دائمًا	لا أوافق	أوافق	أوافق	لا أوافق	أوافق بشدة	أوافق	لا أوافق	أوافق	لا أوافق	لا أوافق	أوافق	أوافق	محايد	نادرًا	نادرًا	نادرًا	نادرًا	محايد	أوافق	محايد	لا أوافق	محايد
11:06:46 ص 2023/11/07	نعم، أرغب بالمشاركة	أنثى	أعزب	سنة رابعة فأكثر	18-22	بكالوريوس	لوحدي	< 100	62	155	مرة إلى مرتين في الشهر	الأطعمة المقلية (بطاطا، دجاج، فلافل، دونات، نجت الدجاج), الأطعمة سريعة التحضير (أندومي، معكرونة), شاورما اللحم أو الدجاج أو الدجاج المقرمش	محايد	محايد	محايد	أوافق بشدة	محايد	محايد	محايد	احيانًا	احيانًا	نادرًا	احيانًا	نادرًا	احيانًا	غالبًا	احيانًا	لا أوافق	لا أوافق	لا أوافق	محايد	أوافق	محايد	محايد	محايد	لا أوافق	محايد	محايد	لا أوافق	محايد	احيانًا	نادرًا	احيانًا	احيانًا	محايد	محايد	محايد	محايد	محايد
11:07:25 ص 2023/11/07	نعم، أرغب بالمشاركة	أنثى	أعزب	سنة ثالثة	18-22	بكالوريوس	الأسرة	200-299	60	178	2-3 مرة في الأسبوع	شاورما اللحم أو الدجاج أو الدجاج المقرمش	محايد	محايد	محايد	أوافق بشدة	أوافق بشدة	أوافق بشدة	لا أوافق	غالبًا	دائمًا	احيانًا	دائمًا	غالبًا	غالبًا	دائمًا	دائمًا	أوافق بشدة	محايد	محايد	محايد	محايد	أوافق بشدة	لا أوافق	أوافق بشدة	لا أوافق	أوافق	أوافق	أوافق	أوافق	ابدًا	ابدًا	احيانًا	ابدًا	لا أوافق بشدة	لا أوافق	أوافق	أوافق بشدة	لا أوافق
11:07:32 ص 2023/11/07	نعم، أرغب بالمشاركة	ذكر	أعزب	سنة ثانية	18-22	بكالوريوس	الأسرة	200-299	100	173	2-3 مرة في الأسبوع	المعجنات, الأطعمة المقلية (بطاطا، دجاج، فلافل، دونات، نجت الدجاج), الأطعمة سريعة التحضير (أندومي، معكرونة), اللحوم المصنعة (برغر، نقانق), شاورما اللحم أو الدجاج أو الدجاج المقرمش	أوافق	أوافق	لا أوافق بشدة	أوافق	أوافق بشدة	أوافق بشدة	محايد	غالبًا	غالبًا	نادرًا	غالبًا	احيانًا	غالبًا	غالبًا	ابدًا	أوافق	أوافق	محايد	محايد	أوافق بشدة	محايد	محايد	أوافق بشدة	لا أوافق بشدة	لا أوافق بشدة	لا أوافق	محايد	أوافق بشدة	غالبًا	نادرًا	نادرًا	احيانًا	أوافق	محايد	محايد	أوافق بشدة	محايد
11:07:36 ص 2023/11/07	لا، أرغب بالمشاركة	ذكر	أعزب	سنة ثانية	18-22	بكالوريوس	الأسرة	100-199	75	183	نادرًا ما أستهلك الوجبات السريعة	شاورما اللحم أو الدجاج أو الدجاج المقرمش	محايد	لا أوافق	لا أوافق	أوافق بشدة	أوافق بشدة	أوافق بشدة	لا أوافق	دائمًا	نادرًا	ابدًا	دائمًا	دائمًا	دائمًا	دائمًا	غالبًا	محايد	لا أوافق	محايد	لا أوافق بشدة	لا أوافق بشدة	محايد	أوافق	محايد	محايد	لا أوافق	محايد	أوافق	أوافق	غالبًا	نادرًا	نادرًا	غالبًا	محايد	أوافق بشدة	أوافق	لا أوافق	محايد
11:07:45 ص 2023/11/07	نعم، أرغب بالمشاركة	ذكر	أعزب	سنة ثانية	18-22	بكالوريوس	الأسرة	< 100	70	180	أكثر من 3 مرات في الأسبوع	شاورما اللحم أو الدجاج أو الدجاج المقرمش	لا أوافق بشدة	لا أوافق	أوافق	أوافق	لا أوافق	أوافق بشدة	لا أوافق بشدة	غالبًا	احيانًا	احيانًا	نادرًا	دائمًا	نادرًا	احيانًا	دائمًا	لا أوافق بشدة	لا أوافق	لا أوافق بشدة	لا أوافق بشدة	أوافق بشدة	لا أوافق بشدة	أوافق بشدة	أوافق	لا أوافق	محايد	محايد	محايد	محايد	احيانًا	احيانًا	غالبًا	ابدًا	لا أوافق	محايد	محايد	محايد	محايد
11:07:52 ص 2023/11/07	لا، أرغب بالمشاركة	أنثى	أعزب	سنة ثانية	18-22	بكالوريوس	الأسرة	200-299	52	170	مرة أسبوعيًا	المعجنات, الأطعمة المقلية (بطاطا، دجاج، فلافل، دونات، نجت الدجاج), الأطعمة سريعة التحضير (أندومي، معكرونة), اللحوم المصنعة (برغر، نقانق), شاورما اللحم أو الدجاج أو الدجاج المقرمش	محايد	محايد	لا أوافق	أوافق بشدة	أوافق	أوافق	محايد	دائمًا	ابدًا	دائمًا	دائمًا	دائمًا	دائمًا	دائمًا	غالبًا	لا أوافق بشدة	لا أوافق بشدة	محايد	أوافق	أوافق بشدة	أوافق بشدة	أوافق	أوافق بشدة	لا أوافق بشدة	محايد	أوافق	أوافق	محايد	نادرًا	احيانًا	غالبًا	احيانًا	أوافق بشدة	محايد	أوافق	أوافق	أوافق
11:08:05 ص 2023/11/07	نعم، أرغب بالمشاركة	أنثى	أعزب	سنة ثانية	18-22	بكالوريوس	الأسرة	< 100	70	166	أكثر من 3 مرات في الأسبوع	شاورما اللحم أو الدجاج أو الدجاج المقرمش	أوافق	أوافق بشدة	أوافق بشدة	أوافق بشدة	أوافق بشدة	أوافق بشدة	أوافق بشدة	دائمًا	دائمًا	احيانًا	دائمًا	ابدًا	دائمًا	دائمًا	دائمًا	لا أوافق بشدة	أوافق	أوافق	أوافق	أوافق بشدة	أوافق	لا أوافق بشدة	أوافق	لا أوافق بشدة	لا أوافق بشدة	لا أوافق	أوافق بشدة	أوافق بشدة	ابدًا	ابدًا	غالبًا	غالبًا	أوافق	أوافق	محايد	محايد	لا أوافق بشدة
11:08:07 ص 2023/11/07	نعم، أرغب بالمشاركة	أنثى	أعزب	سنة ثانية	18-22	بكالوريوس	الأسرة	100-199	65	165	نادرًا ما أستهلك الوجبات السريعة	المعجنات, الأطعمة المقلية (بطاطا، دجاج، فلافل، دونات، نجت الدجاج), الأطعمة سريعة التحضير (أندومي، معكرونة)	لا أوافق بشدة	لا أوافق بشدة	لا أوافق بشدة	لا أوافق بشدة	لا أوافق بشدة	لا أوافق	لا أوافق بشدة	دائمًا	ابدًا	ابدًا	نادرًا	نادرًا	احيانًا	غالبًا	ابدًا	لا أوافق بشدة	لا أوافق بشدة	لا أوافق	لا أوافق	أوافق بشدة	أوافق بشدة	محايد	أوافق	لا أوافق بشدة	لا أوافق بشدة	لا أوافق بشدة	لا أوافق بشدة	لا أوافق	احيانًا	احيانًا	غالبًا	غالبًا	أوافق	أوافق	أوافق	أوافق	أوافق
11:08:25 ص 2023/11/07	نعم، أرغب بالمشاركة	ذكر	أعزب	سنة ثالثة	18-22	بكالوريوس	الأسرة	200-299	65	173	2-3 مرة في الأسبوع	المعجنات, الأطعمة المقلية (بطاطا، دجاج، فلافل، دونات، نجت الدجاج), الأطعمة سريعة التحضير (أندومي، معكرونة), اللحوم المصنعة (برغر، نقانق), شاورما اللحم أو الدجاج أو الدجاج المقرمش	محايد	محايد	أوافق	أوافق بشدة	أوافق بشدة	أوافق بشدة	أوافق	غالبًا	ابدًا	نادرًا	دائمًا	ابدًا	احيانًا	دائمًا	دائمًا	أوافق	لا أوافق	لا أوافق	لا أوافق بشدة	لا أوافق بشدة	أوافق	محايد	أوافق بشدة	لا أوافق	لا أوافق	لا أوافق	لا أوافق	لا أوافق بشدة	احيانًا	احيانًا	دائمًا	احيانًا	محايد	أوافق	أوافق	محايد	محايد
11:08:29 ص 2023/11/07	نعم، أرغب بالمشاركة	أنثى	أعزب	سنة رابعة فأكثر	18-22	بكالوريوس	الأسرة	100-199	46	160	مرة إلى مرتين في الشهر	شاورما اللحم أو الدجاج أو الدجاج المقرمش	لا أوافق بشدة	لا أوافق	لا أوافق بشدة	أوافق بشدة	أوافق بشدة	أوافق	أوافق	دائمًا	نادرًا	دائمًا	دائمًا	احيانًا	دائمًا	دائمًا	غالبًا	لا أوافق	لا أوافق	لا أوافق	لا أوافق بشدة	أوافق	أوافق	لا أوافق	أوافق	لا أوافق	أوافق	أوافق	محايد	أوافق	احيانًا	ابدًا	نادرًا	نادرًا	أوافق	أوافق	أوافق بشدة	أوافق بشدة	أوافق
11:08:32 ص 2023/11/07	نعم، أرغب بالمشاركة	أنثى	أعزب	سنة أولى	18-22	بكالوريوس	الأسرة	< 100	84	162	مرة إلى مرتين في الشهر	الأطعمة المقلية (بطاطا، دجاج، فلافل، دونات، نجت الدجاج)	محايد	لا أوافق	لا أوافق	أوافق	أوافق	أوافق	لا أوافق	احيانًا	احيانًا	نادرًا	غالبًا	احيانًا	غالبًا	غالبًا	غالبًا	لا أوافق بشدة	لا أوافق	محايد	أوافق	أوافق	أوافق	محايد	أوافق	لا أوافق	محايد	محايد	أوافق	أوافق	نادرًا	نادرًا	احيانًا	ابدًا	لا أوافق	محايد	محايد	محايد	لا أوافق
11:08:33 ص 2023/11/07	لا، أرغب بالمشاركة	ذكر	أعزب	سنة ثانية	18-22	بكالوريوس	الأسرة	< 100	85	170	2-3 مرة في الأسبوع	الأطعمة المقلية (بطاطا، دجاج، فلافل، دونات، نجت الدجاج), شاورما اللحم أو الدجاج أو الدجاج المقرمش	لا أوافق	محايد	محايد	أوافق بشدة	أوافق بشدة	أوافق بشدة	محايد	دائمًا	دائمًا	احيانًا	دائمًا	غالبًا	دائمًا	دائمًا	غالبًا	محايد	محايد	لا أوافق	محايد	أوافق	أوافق بشدة	أوافق بشدة	أوافق	لا أوافق بشدة	محايد	أوافق	أوافق	محايد	احيانًا	ابدًا	نادرًا	نادرًا	لا أوافق	محايد	محايد	أوافق	محايد
11:08:38 ص 2023/11/07	نعم، أرغب بالمشاركة	ذكر	أعزب	سنة ثانية	18-22	بكالوريوس	الأسرة	>450	120	177	أكثر من 3 مرات في الأسبوع	المعجنات, الأطعمة المقلية (بطاطا، دجاج، فلافل، دونات، نجت الدجاج), الأطعمة سريعة التحضير (أندومي، معكرونة), اللحوم المصنعة (برغر، نقانق), شاورما اللحم أو الدجاج أو الدجاج المقرمش	لا أوافق	لا أوافق	لا أوافق بشدة	محايد	أوافق	أوافق بشدة	لا أوافق	غالبًا	نادرًا	ابدًا	دائمًا	ابدًا	دائمًا	دائمًا	دائمًا	لا أوافق بشدة	لا أوافق بشدة	لا أوافق	لا أوافق	لا أوافق	أوافق بشدة	محايد	لا أوافق	أوافق	لا أوافق	أوافق	لا أوافق	أوافق بشدة	ابدًا	ابدًا	ابدًا	ابدًا	لا أوافق بشدة	أوافق بشدة	لا أوافق	أوافق بشدة	أوافق بشدة
11:08:53 ص 2023/11/07	نعم، أرغب بالمشاركة	أنثى	أعزب	سنة ثانية	18-22	بكالوريوس	لوحدي	300-350	73	175	2-3 مرة في الأسبوع	شاورما اللحم أو الدجاج أو الدجاج المقرمش	لا أوافق	لا أوافق	لا أوافق	أوافق	أوافق بشدة	أوافق بشدة	محايد	دائمًا	احيانًا	احيانًا	دائمًا	احيانًا	دائمًا	غالبًا	دائمًا	أوافق	أوافق	أوافق	لا أوافق	لا أوافق	أوافق	أوافق بشدة	لا أوافق	أوافق	أوافق	أوافق	أوافق	محايد	نادرًا	ابدًا	احيانًا	نادرًا	محايد	أوافق	لا أوافق بشدة	أوافق بشدة	أوافق
11:09:09 ص 2023/11/07	نعم، أرغب بالمشاركة	أنثى	أعزب	سنة ثالثة	18-22	بكالوريوس	الأسرة	< 100	60	164	نادرًا ما أستهلك الوجبات السريعة	الأطعمة المقلية (بطاطا، دجاج، فلافل، دونات، نجت الدجاج), الأطعمة سريعة التحضير (أندومي، معكرونة)	لا أوافق	لا أوافق	لا أوافق بشدة	محايد	محايد	أوافق بشدة	لا أوافق بشدة	غالبًا	دائمًا	نادرًا	ابدًا	احيانًا	غالبًا	غالبًا	احيانًا	لا أوافق بشدة	لا أوافق	أوافق	أوافق	أوافق بشدة	أوافق بشدة	أوافق بشدة	أوافق بشدة	أوافق	أوافق بشدة	لا أوافق	أوافق	أوافق بشدة	ابدًا	ابدًا	ابدًا	ابدًا	محايد	أوافق بشدة	أوافق بشدة	أوافق بشدة	أوافق بشدة
11:09:16 ص 2023/11/07	نعم، أرغب بالمشاركة	أنثى	أعزب	سنة ثانية	18-22	بكالوريوس	الأسرة	100-199	60	160	2-3 مرة في الأسبوع	شاورما اللحم أو الدجاج أو الدجاج المقرمش	محايد	أوافق	لا أوافق	أوافق	أوافق	أوافق	لا أوافق	غالبًا	غالبًا	نادرًا	غالبًا	احيانًا	غالبًا	غالبًا	احيانًا	أوافق	محايد	محايد	محايد	محايد	محايد	محايد	أوافق	لا أوافق	محايد	محايد	محايد	أوافق	نادرًا	نادرًا	نادرًا	احيانًا	محايد	محايد	محايد	محايد	لا أوافق
11:09:19 ص 2023/11/07	نعم، أرغب بالمشاركة	أنثى	أعزب	سنة ثانية	18-22	بكالوريوس	الأسرة	< 100	50	167	مرة أسبوعيًا	الأطعمة المقلية (بطاطا، دجاج، فلافل، دونات، نجت الدجاج), الأطعمة سريعة التحضير (أندومي، معكرونة), شاورما اللحم أو الدجاج أو الدجاج المقرمش	محايد	لا أوافق	لا أوافق	أوافق	أوافق	أوافق	لا أوافق	غالبًا	غالبًا	احيانًا	غالبًا	غالبًا	غالبًا	احيانًا	دائمًا	أوافق	أوافق	لا أوافق	لا أوافق بشدة	محايد	أوافق	أوافق	أوافق	أوافق	أوافق	أوافق	محايد	أوافق	احيانًا	احيانًا	احيانًا	احيانًا	محايد	محايد	محايد	أوافق	لا أوافق
11:09:28 ص 2023/11/07	نعم، أرغب بالمشاركة	أنثى	أعزب	سنة ثالثة	23-26	بكالوريوس	الأسرة	< 100	60	167	نادرًا ما أستهلك الوجبات السريعة	المعجنات, الأطعمة المقلية (بطاطا، دجاج، فلافل، دونات، نجت الدجاج), الأطعمة سريعة التحضير (أندومي، معكرونة), اللحوم المصنعة (برغر، نقانق), شاورما اللحم أو الدجاج أو الدجاج المقرمش	محايد	لا أوافق بشدة	لا أوافق بشدة	أوافق بشدة	أوافق	محايد	لا أوافق بشدة	احيانًا	نادرًا	نادرًا	غالبًا	نادرًا	دائمًا	احيانًا	دائمًا	لا أوافق بشدة	محايد	أوافق بشدة	أوافق بشدة	أوافق بشدة	أوافق	أوافق	لا أوافق بشدة	لا أوافق بشدة	لا أوافق بشدة	محايد	محايد	أوافق بشدة	نادرًا	ابدًا	دائمًا	دائمًا	محايد	محايد	محايد	أوافق بشدة	أوافق
11:09:39 ص 2023/11/07	نعم، أرغب بالمشاركة	ذكر	أعزب	سنة ثانية	18-22	بكالوريوس	الأسرة	100-199	63	176	2-3 مرة في الأسبوع	شاورما اللحم أو الدجاج أو الدجاج المقرمش	أوافق	أوافق	أوافق	محايد	محايد	محايد	لا أوافق	احيانًا	غالبًا	نادرًا	غالبًا	غالبًا	احيانًا	احيانًا	غالبًا	أوافق	أوافق	محايد	محايد	أوافق	أوافق	محايد	أوافق	محايد	محايد	محايد	محايد	أوافق	احيانًا	نادرًا	نادرًا	نادرًا	محايد	محايد	محايد	محايد	محايد
11:09:47 ص 2023/11/07	نعم، أرغب بالمشاركة	أنثى	أعزب	سنة ثانية	18-22	بكالوريوس	الأسرة	< 100	65	164	2-3 مرة في الأسبوع	شاورما اللحم أو الدجاج أو الدجاج المقرمش	أوافق	أوافق	لا أوافق	أوافق بشدة	أوافق بشدة	أوافق	لا أوافق	احيانًا	احيانًا	غالبًا	دائمًا	ابدًا	احيانًا	ابدًا	احيانًا	أوافق	أوافق	لا أوافق	أوافق	أوافق بشدة	أوافق بشدة	أوافق بشدة	أوافق	أوافق	أوافق	أوافق	لا أوافق	أوافق بشدة	احيانًا	ابدًا	احيانًا	احيانًا	محايد	محايد	محايد	أوافق	محايد
11:10:05 ص 2023/11/07	نعم، أرغب بالمشاركة	أنثى	أعزب	سنة أولى	18-22	بكالوريوس	الأسرة	< 100	65	163	مرة أسبوعيًا	شاورما اللحم أو الدجاج أو الدجاج المقرمش	لا أوافق	أوافق	لا أوافق	أوافق	أوافق	أوافق	محايد	غالبًا	احيانًا	نادرًا	دائمًا	ابدًا	احيانًا	نادرًا	غالبًا	لا أوافق	لا أوافق	لا أوافق	أوافق	أوافق	محايد	أوافق	أوافق	لا أوافق	لا أوافق	محايد	لا أوافق	أوافق	احيانًا	احيانًا	احيانًا	احيانًا	محايد	لا أوافق	أوافق	محايد	محايد
11:10:14 ص 2023/11/07	نعم، أرغب بالمشاركة	أنثى	أعزب	سنة ثانية	18-22	بكالوريوس	الأسرة	< 100	55	156	مرة أسبوعيًا	شاورما اللحم أو الدجاج أو الدجاج المقرمش	أوافق	أوافق	أوافق	أوافق	أوافق	أوافق	أوافق	دائمًا	دائمًا	غالبًا	دائمًا	احيانًا	احيانًا	احيانًا	غالبًا	أوافق	أوافق	محايد	محايد	أوافق	أوافق	أوافق	أوافق	محايد	محايد	محايد	أوافق	أوافق	نادرًا	ابدًا	ابدًا	نادرًا	أوافق	أوافق	أوافق	أوافق	أوافق
11:10:14 ص 2023/11/07	نعم، أرغب بالمشاركة	ذكر	أعزب	سنة ثالثة	23-26	بكالوريوس	الأسرة	300-350	87	179	مرة أسبوعيًا	الأطعمة المقلية (بطاطا، دجاج، فلافل، دونات، نجت الدجاج), اللحوم المصنعة (برغر، نقانق), شاورما اللحم أو الدجاج أو الدجاج المقرمش	أوافق	أوافق	لا أوافق	أوافق	أوافق	أوافق	لا أوافق	غالبًا	احيانًا	ابدًا	غالبًا	نادرًا	غالبًا	غالبًا	احيانًا	أوافق	أوافق	لا أوافق	أوافق	أوافق	لا أوافق	لا أوافق	أوافق	أوافق	أوافق	أوافق	أوافق	أوافق	احيانًا	نادرًا	نادرًا	نادرًا	لا أوافق	لا أوافق بشدة	لا أوافق بشدة	أوافق	محايد
11:10:32 ص 2023/11/07	نعم، أرغب بالمشاركة	ذكر	أعزب	سنة رابعة فأكثر	18-22	بكالوريوس	الأسرة	< 100	73	175	نادرًا ما أستهلك الوجبات السريعة	الأطعمة المقلية (بطاطا، دجاج، فلافل، دونات، نجت الدجاج)	محايد	محايد	لا أوافق	لا أوافق	أوافق	لا أوافق	لا أوافق	نادرًا	احيانًا	ابدًا	احيانًا	نادرًا	نادرًا	نادرًا	نادرًا	لا أوافق	لا أوافق	محايد	محايد	أوافق	أوافق	أوافق	أوافق	لا أوافق	لا أوافق	لا أوافق	لا أوافق	أوافق	احيانًا	نادرًا	احيانًا	نادرًا	أوافق	أوافق	أوافق	محايد	أوافق
11:10:33 ص 2023/11/07	نعم، أرغب بالمشاركة	ذكر	أعزب	سنة ثالثة	18-22	بكالوريوس	الأسرة	351-450	78 kilo	1,83 cm	يوميًا	اللحوم المصنعة (برغر، نقانق)	محايد	محايد	أوافق	أوافق	أوافق	أوافق بشدة	لا أوافق بشدة	غالبًا	غالبًا	ابدًا	دائمًا	نادرًا	ابدًا	دائمًا	دائمًا	لا أوافق بشدة	لا أوافق بشدة	أوافق بشدة	محايد	محايد	أوافق	أوافق بشدة	أوافق بشدة	أوافق	أوافق بشدة	محايد	لا أوافق بشدة	أوافق	احيانًا	نادرًا	غالبًا	غالبًا	محايد	لا أوافق بشدة	محايد	لا أوافق بشدة	لا أوافق
11:10:42 ص 2023/11/07	نعم، أرغب بالمشاركة	أنثى	أعزب	سنة ثانية	18-22	بكالوريوس	الأسرة	100-199	55	160	2-3 مرة في الأسبوع	الأطعمة المقلية (بطاطا، دجاج، فلافل، دونات، نجت الدجاج), شاورما اللحم أو الدجاج أو الدجاج المقرمش	أوافق	أوافق	محايد	أوافق بشدة	أوافق بشدة	أوافق بشدة	لا أوافق بشدة	دائمًا	نادرًا	غالبًا	دائمًا	نادرًا	دائمًا	غالبًا	غالبًا	أوافق	أوافق	أوافق	لا أوافق	أوافق	أوافق	لا أوافق	أوافق	أوافق	أوافق	لا أوافق	لا أوافق	أوافق بشدة	نادرًا	احيانًا	احيانًا	احيانًا	لا أوافق	أوافق	أوافق	أوافق بشدة	لا أوافق
11:10:59 ص 2023/11/07	نعم، أرغب بالمشاركة	أنثى	أعزب	سنة رابعة فأكثر	18-22	بكالوريوس	الأسرة	< 100	58	165	أكثر من 3 مرات في الأسبوع	الأطعمة المقلية (بطاطا، دجاج، فلافل، دونات، نجت الدجاج)	لا أوافق بشدة	محايد	أوافق	أوافق	أوافق	أوافق	محايد	دائمًا	دائمًا	غالبًا	دائمًا	دائمًا	دائمًا	دائمًا	غالبًا	محايد	لا أوافق	لا أوافق بشدة	لا أوافق بشدة	أوافق	لا أوافق	لا أوافق	أوافق	لا أوافق	أوافق	أوافق	أوافق	أوافق	نادرًا	نادرًا	نادرًا	نادرًا	لا أوافق	لا أوافق	لا أوافق	أوافق	محايد
11:11:13 ص 2023/11/07	نعم، أرغب بالمشاركة	ذكر	أعزب	سنة ثانية	18-22	بكالوريوس	الأسرة	300-350	83	183	أكثر من 3 مرات في الأسبوع	المعجنات, الأطعمة المقلية (بطاطا، دجاج، فلافل، دونات، نجت الدجاج), اللحوم المصنعة (برغر، نقانق), شاورما اللحم أو الدجاج أو الدجاج المقرمش	لا أوافق	محايد	أوافق	أوافق	أوافق	أوافق بشدة	محايد	دائمًا	غالبًا	ابدًا	غالبًا	ابدًا	دائمًا	دائمًا	غالبًا	لا أوافق	لا أوافق	لا أوافق	لا أوافق	لا أوافق	أوافق	أوافق	أوافق	لا أوافق	لا أوافق	لا أوافق	لا أوافق	أوافق	غالبًا	احيانًا	غالبًا	غالبًا	لا أوافق	لا أوافق	لا أوافق	أوافق بشدة	محايد
11:11:15 ص 2023/11/07	نعم، أرغب بالمشاركة	أنثى	أعزب	سنة ثانية	18-22	بكالوريوس	الأسرة	100-199	70	165	أكثر من 3 مرات في الأسبوع	الأطعمة المقلية (بطاطا، دجاج، فلافل، دونات، نجت الدجاج), اللحوم المصنعة (برغر، نقانق), شاورما اللحم أو الدجاج أو الدجاج المقرمش	محايد	محايد	لا أوافق بشدة	محايد	محايد	أوافق	محايد	غالبًا	نادرًا	احيانًا	دائمًا	نادرًا	غالبًا	غالبًا	احيانًا	لا أوافق بشدة	لا أوافق بشدة	محايد	لا أوافق	لا أوافق بشدة	محايد	أوافق	لا أوافق	لا أوافق	أوافق بشدة	أوافق بشدة	محايد	أوافق	دائمًا	دائمًا	دائمًا	دائمًا	لا أوافق بشدة	لا أوافق بشدة	لا أوافق بشدة	أوافق بشدة	لا أوافق بشدة
11:11:24 ص 2023/11/07	نعم، أرغب بالمشاركة	ذكر	أعزب	سنة ثالثة	18-22	بكالوريوس	الأسرة	100-199	92	1.85	2-3 مرة في الأسبوع	الأطعمة المقلية (بطاطا، دجاج، فلافل، دونات، نجت الدجاج), شاورما اللحم أو الدجاج أو الدجاج المقرمش	أوافق	لا أوافق بشدة	أوافق	أوافق بشدة	أوافق بشدة	أوافق بشدة	أوافق	دائمًا	دائمًا	دائمًا	غالبًا	دائمًا	دائمًا	دائمًا	دائمًا	لا أوافق بشدة	لا أوافق بشدة	لا أوافق بشدة	لا أوافق بشدة	لا أوافق	أوافق بشدة	أوافق بشدة	أوافق	محايد	أوافق بشدة	أوافق بشدة	أوافق بشدة	أوافق بشدة	ابدًا	ابدًا	ابدًا	ابدًا	أوافق	محايد	محايد	أوافق بشدة	أوافق
11:11:30 ص 2023/11/07	نعم، أرغب بالمشاركة	أنثى	أعزب	سنة ثانية	18-22	بكالوريوس	الأسرة	< 100	55	165	مرة إلى مرتين في الشهر	الأطعمة المقلية (بطاطا، دجاج، فلافل، دونات، نجت الدجاج)	لا أوافق	لا أوافق	أوافق	أوافق	أوافق	أوافق بشدة	محايد	دائمًا	ابدًا	نادرًا	دائمًا	غالبًا	دائمًا	دائمًا	غالبًا	لا أوافق	لا أوافق	لا أوافق	أوافق	أوافق	أوافق	أوافق بشدة	لا أوافق بشدة	محايد	أوافق بشدة	أوافق	أوافق	أوافق	احيانًا	غالبًا	غالبًا	نادرًا	أوافق	لا أوافق بشدة	لا أوافق بشدة	لا أوافق بشدة	محايد
11:12:33 ص 2023/11/07	نعم، أرغب بالمشاركة	ذكر	أعزب	سنة ثانية	23-26	بكالوريوس	الأسرة	300-350	77	181	مرة أسبوعيًا	اللحوم المصنعة (برغر، نقانق), شاورما اللحم أو الدجاج أو الدجاج المقرمش	لا أوافق	لا أوافق	محايد	محايد	أوافق	أوافق	لا أوافق	احيانًا	احيانًا	غالبًا	دائمًا	دائمًا	نادرًا	احيانًا	غالبًا	محايد	محايد	لا أوافق	لا أوافق	محايد	أوافق بشدة	محايد	محايد	محايد	محايد	محايد	محايد	محايد	نادرًا	نادرًا	نادرًا	نادرًا	محايد	محايد	محايد	محايد	محايد
11:14:51 ص 2023/11/07	نعم، أرغب بالمشاركة	أنثى	أعزب	سنة ثالثة	18-22	بكالوريوس	الأسرة	200-299	55	170	2-3 مرة في الأسبوع	المعجنات, الأطعمة المقلية (بطاطا، دجاج، فلافل، دونات، نجت الدجاج), اللحوم المصنعة (برغر، نقانق), شاورما اللحم أو الدجاج أو الدجاج المقرمش	لا أوافق بشدة	لا أوافق بشدة	لا أوافق بشدة	أوافق	أوافق	أوافق	محايد	غالبًا	احيانًا	غالبًا	دائمًا	دائمًا	دائمًا	غالبًا	دائمًا	أوافق	محايد	لا أوافق	أوافق بشدة	أوافق	أوافق	أوافق بشدة	محايد	أوافق بشدة	أوافق بشدة	محايد	أوافق	أوافق بشدة	نادرًا	ابدًا	ابدًا	ابدًا	لا أوافق	محايد	محايد	أوافق بشدة	أوافق
11:14:58 ص 2023/11/07	نعم، أرغب بالمشاركة	ذكر	أعزب	سنة رابعة فأكثر	18-22	بكالوريوس	الأسرة	100-199	74	176	نادرًا ما أستهلك الوجبات السريعة	المعجنات, الأطعمة المقلية (بطاطا، دجاج، فلافل، دونات، نجت الدجاج), الأطعمة سريعة التحضير (أندومي، معكرونة), اللحوم المصنعة (برغر، نقانق), شاورما اللحم أو الدجاج أو الدجاج المقرمش	لا أوافق	لا أوافق	أوافق	أوافق	أوافق	أوافق	أوافق	غالبًا	نادرًا	دائمًا	دائمًا	احيانًا	احيانًا	غالبًا	احيانًا	أوافق	أوافق	لا أوافق	أوافق	أوافق	أوافق	أوافق بشدة	لا أوافق	محايد	أوافق	لا أوافق	أوافق	أوافق	غالبًا	غالبًا	غالبًا	احيانًا	محايد	أوافق	محايد	أوافق	أوافق
11:15:04 ص 2023/11/07	نعم، أرغب بالمشاركة	ذكر	أعزب	سنة رابعة فأكثر	18-22	بكالوريوس	الأسرة	100-199	74	176	نادرًا ما أستهلك الوجبات السريعة	المعجنات, الأطعمة المقلية (بطاطا، دجاج، فلافل، دونات، نجت الدجاج), الأطعمة سريعة التحضير (أندومي، معكرونة), اللحوم المصنعة (برغر، نقانق), شاورما اللحم أو الدجاج أو الدجاج المقرمش	لا أوافق	لا أوافق	أوافق	أوافق	أوافق	أوافق	أوافق	غالبًا	نادرًا	دائمًا	دائمًا	احيانًا	احيانًا	غالبًا	احيانًا	أوافق	أوافق	لا أوافق	أوافق	أوافق	أوافق	أوافق بشدة	لا أوافق	محايد	أوافق	لا أوافق	أوافق	أوافق	غالبًا	غالبًا	غالبًا	احيانًا	محايد	أوافق	محايد	أوافق	أوافق
11:19:39 ص 2023/11/07	نعم، أرغب بالمشاركة	ذكر	أعزب	سنة ثانية	18-22	بكالوريوس	الأسرة	200-299	85	169	2-3 مرة في الأسبوع	الأطعمة المقلية (بطاطا، دجاج، فلافل، دونات، نجت الدجاج), اللحوم المصنعة (برغر، نقانق), شاورما اللحم أو الدجاج أو الدجاج المقرمش	محايد	أوافق	لا أوافق	أوافق	أوافق	أوافق بشدة	محايد	غالبًا	احيانًا	احيانًا	احيانًا	غالبًا	غالبًا	دائمًا	غالبًا	أوافق	أوافق	لا أوافق	محايد	أوافق بشدة	أوافق	أوافق بشدة	أوافق	أوافق	أوافق	محايد	أوافق	أوافق بشدة	غالبًا	دائمًا	ابدًا	نادرًا	لا أوافق	لا أوافق	لا أوافق	لا أوافق	لا أوافق
11:25:02 ص 2023/11/07	نعم، أرغب بالمشاركة	أنثى	أعزب	سنة ثانية	18-22	بكالوريوس	الأسرة	100-199	58	158	مرة إلى مرتين في الشهر	شاورما اللحم أو الدجاج أو الدجاج المقرمش	لا أوافق	لا أوافق	لا أوافق	أوافق	أوافق	أوافق	لا أوافق	غالبًا	غالبًا	ابدًا	غالبًا	نادرًا	غالبًا	احيانًا	غالبًا	أوافق	أوافق	أوافق	أوافق	أوافق	لا أوافق	لا أوافق	أوافق	لا أوافق	لا أوافق	لا أوافق	محايد	أوافق	ابدًا	نادرًا	غالبًا	نادرًا	أوافق	أوافق	أوافق	أوافق	أوافق
11:30:32 ص 2023/11/07	نعم، أرغب بالمشاركة	أنثى	أعزب	سنة رابعة فأكثر	18-22	بكالوريوس	الأسرة	100-199	53	153	نادرًا ما أستهلك الوجبات السريعة	المعجنات, الأطعمة المقلية (بطاطا، دجاج، فلافل، دونات، نجت الدجاج), الأطعمة سريعة التحضير (أندومي، معكرونة)	لا أوافق بشدة	أوافق	لا أوافق بشدة	محايد	محايد	محايد	محايد	احيانًا	نادرًا	نادرًا	غالبًا	احيانًا	احيانًا	احيانًا	نادرًا	لا أوافق بشدة	لا أوافق بشدة	أوافق	لا أوافق بشدة	أوافق بشدة	أوافق بشدة	لا أوافق بشدة	أوافق بشدة	محايد	محايد	لا أوافق بشدة	محايد	محايد	احيانًا	احيانًا	احيانًا	احيانًا	أوافق	أوافق	لا أوافق بشدة	محايد	أوافق بشدة
1:28:42 م 2023/11/07	نعم، أرغب بالمشاركة	أنثى	أعزب	سنة أولى	18-22	بكالوريوس	الأسرة	< 100	55	178	مرة أسبوعيًا	المعجنات, الأطعمة المقلية (بطاطا، دجاج، فلافل، دونات، نجت الدجاج), الأطعمة سريعة التحضير (أندومي، معكرونة), اللحوم المصنعة (برغر، نقانق), شاورما اللحم أو الدجاج أو الدجاج المقرمش	لا أوافق	محايد	لا أوافق	أوافق بشدة	أوافق بشدة	أوافق بشدة	أوافق	دائمًا	غالبًا	دائمًا	دائمًا	احيانًا	دائمًا	دائمًا	دائمًا	محايد	لا أوافق	لا أوافق	لا أوافق بشدة	أوافق	أوافق بشدة	محايد	لا أوافق	لا أوافق بشدة	أوافق بشدة	أوافق	محايد	أوافق بشدة	احيانًا	نادرًا	دائمًا	نادرًا	لا أوافق بشدة	محايد	أوافق	أوافق بشدة	أوافق
1:36:52 م 2023/11/07	نعم، أرغب بالمشاركة	أنثى	أعزب	سنة أولى	18-22	بكالوريوس	الأسرة	< 100	45	155	نادرًا ما أستهلك الوجبات السريعة	الأطعمة المقلية (بطاطا، دجاج، فلافل، دونات، نجت الدجاج)	لا أوافق	لا أوافق	لا أوافق بشدة	لا أوافق بشدة	محايد	أوافق بشدة	لا أوافق بشدة	غالبًا	احيانًا	غالبًا	غالبًا	احيانًا	غالبًا	دائمًا	احيانًا	لا أوافق	لا أوافق بشدة	لا أوافق بشدة	محايد	لا أوافق بشدة	لا أوافق بشدة	محايد	أوافق بشدة	لا أوافق بشدة	محايد	محايد	محايد	أوافق بشدة	احيانًا	ابدًا	احيانًا	احيانًا	محايد	محايد	محايد	أوافق	محايد
1:42:58 م 2023/11/07	نعم، أرغب بالمشاركة	أنثى	أعزب	سنة ثالثة	18-22	بكالوريوس	الأسرة	< 100	66	170	2-3 مرة في الأسبوع	المعجنات, الأطعمة المقلية (بطاطا، دجاج، فلافل، دونات، نجت الدجاج), الأطعمة سريعة التحضير (أندومي، معكرونة), اللحوم المصنعة (برغر، نقانق), شاورما اللحم أو الدجاج أو الدجاج المقرمش	أوافق	أوافق بشدة	لا أوافق	أوافق بشدة	أوافق بشدة	أوافق بشدة	أوافق	دائمًا	احيانًا	ابدًا	دائمًا	غالبًا	دائمًا	دائمًا	غالبًا	أوافق	أوافق	محايد	محايد	أوافق	أوافق	لا أوافق بشدة	أوافق بشدة	لا أوافق بشدة	أوافق	أوافق بشدة	أوافق بشدة	أوافق بشدة	احيانًا	احيانًا	احيانًا	احيانًا	لا أوافق	أوافق	لا أوافق	أوافق بشدة	لا أوافق
2:27:26 م 2023/11/07	نعم، أرغب بالمشاركة	أنثى	أعزب	سنة ثانية	18-22	بكالوريوس	الأسرة	100-199	50	165	مرة إلى مرتين في الشهر	الأطعمة المقلية (بطاطا، دجاج، فلافل، دونات، نجت الدجاج), اللحوم المصنعة (برغر، نقانق), شاورما اللحم أو الدجاج أو الدجاج المقرمش	أوافق	لا أوافق	لا أوافق بشدة	أوافق	أوافق	أوافق	لا أوافق بشدة	غالبًا	غالبًا	ابدًا	غالبًا	احيانًا	نادرًا	احيانًا	غالبًا	لا أوافق	أوافق	أوافق	أوافق بشدة	لا أوافق	أوافق	لا أوافق	أوافق	أوافق	أوافق	لا أوافق	لا أوافق	أوافق	نادرًا	نادرًا	نادرًا	نادرًا	لا أوافق	أوافق	لا أوافق	أوافق	أوافق
5:32:21 م 2023/11/07	نعم، أرغب بالمشاركة	أنثى	أعزب	سنة ثانية	18-22	بكالوريوس	الأسرة	< 100	60	162	مرة إلى مرتين في الشهر	الأطعمة المقلية (بطاطا، دجاج، فلافل، دونات، نجت الدجاج)	أوافق	أوافق	محايد	أوافق	أوافق بشدة	أوافق بشدة	محايد	غالبًا	دائمًا	احيانًا	غالبًا	ابدًا	غالبًا	احيانًا	غالبًا	لا أوافق	محايد	لا أوافق	لا أوافق	أوافق	أوافق بشدة	أوافق	أوافق	أوافق بشدة	أوافق	محايد	أوافق	أوافق بشدة	غالبًا	غالبًا	غالبًا	دائمًا	أوافق	أوافق بشدة	محايد	أوافق	أوافق بشدة
5:40:10 م 2023/11/07	نعم، أرغب بالمشاركة	أنثى	أعزب	سنة ثانية	18-22	بكالوريوس	الأسرة	< 100	50	150	2-3 مرة في الأسبوع	الأطعمة المقلية (بطاطا، دجاج، فلافل، دونات، نجت الدجاج)	محايد	محايد	محايد	أوافق	أوافق	أوافق	محايد	دائمًا	ابدًا	نادرًا	دائمًا	دائمًا	دائمًا	دائمًا	دائمًا	محايد	محايد	محايد	محايد	محايد	محايد	محايد	محايد	محايد	محايد	محايد	محايد	محايد	نادرًا	احيانًا	احيانًا	احيانًا	محايد	محايد	محايد	محايد	محايد
5:44:06 م 2023/11/07	نعم، أرغب بالمشاركة	أنثى	أعزب	سنة ثالثة	18-22	بكالوريوس	الأسرة	< 100	55	160	لا أستهلك الوجبات السريعة أبدًا	المعجنات	لا أوافق بشدة	لا أوافق بشدة	لا أوافق بشدة	أوافق	محايد	لا أوافق بشدة	لا أوافق	ابدًا	ابدًا	دائمًا	غالبًا	ابدًا	غالبًا	ابدًا	ابدًا	لا أوافق	أوافق	محايد	محايد	أوافق بشدة	أوافق	لا أوافق بشدة	أوافق بشدة	لا أوافق بشدة	لا أوافق بشدة	أوافق بشدة	لا أوافق بشدة	أوافق بشدة	ابدًا	ابدًا	ابدًا	غالبًا	أوافق	أوافق بشدة	أوافق	أوافق	أوافق بشدة
6:03:12 م 2023/11/07	نعم، أرغب بالمشاركة	أنثى	أعزب	سنة ثانية	18-22	بكالوريوس	الأسرة	100-199	60	171	2-3 مرة في الأسبوع	الأطعمة المقلية (بطاطا، دجاج، فلافل، دونات، نجت الدجاج)	محايد	لا أوافق	أوافق	أوافق	أوافق	أوافق	لا أوافق	غالبًا	ابدًا	نادرًا	غالبًا	نادرًا	احيانًا	غالبًا	دائمًا	لا أوافق	لا أوافق	لا أوافق	لا أوافق	لا أوافق	أوافق	أوافق	محايد	محايد	أوافق	أوافق	أوافق بشدة	أوافق	ابدًا	احيانًا	احيانًا	احيانًا	محايد	لا أوافق	لا أوافق	أوافق	محايد
8:36:56 م 2023/11/07	نعم، أرغب بالمشاركة	أنثى	أعزب	سنة ثانية	18-22	بكالوريوس	الأسرة	< 100	60	169	مرة أسبوعيًا	المعجنات, الأطعمة المقلية (بطاطا، دجاج، فلافل، دونات، نجت الدجاج), الأطعمة سريعة التحضير (أندومي، معكرونة), اللحوم المصنعة (برغر، نقانق), شاورما اللحم أو الدجاج أو الدجاج المقرمش	لا أوافق	لا أوافق	لا أوافق	أوافق	أوافق	أوافق	محايد	دائمًا	غالبًا	احيانًا	دائمًا	غالبًا	دائمًا	دائمًا	غالبًا	لا أوافق	لا أوافق	لا أوافق	لا أوافق	أوافق	أوافق	أوافق	أوافق	لا أوافق	أوافق	محايد	أوافق	أوافق	احيانًا	نادرًا	احيانًا	احيانًا	لا أوافق بشدة	لا أوافق	لا أوافق بشدة	أوافق	لا أوافق
8:38:49 م 2023/11/07	نعم، أرغب بالمشاركة	أنثى	أعزب	سنة ثانية	18-22	بكالوريوس	الأسرة	100-199	52.5	155	مرة أسبوعيًا	الأطعمة المقلية (بطاطا، دجاج، فلافل، دونات، نجت الدجاج)	أوافق	أوافق	محايد	أوافق	أوافق	أوافق بشدة	محايد	دائمًا	احيانًا	ابدًا	دائمًا	غالبًا	دائمًا	دائمًا	دائمًا	محايد	أوافق	لا أوافق بشدة	محايد	أوافق	أوافق	أوافق	محايد	لا أوافق	أوافق	أوافق	محايد	أوافق	نادرًا	نادرًا	دائمًا	غالبًا	أوافق	أوافق	لا أوافق	أوافق	أوافق
8:42:13 م 2023/11/07	نعم، أرغب بالمشاركة	ذكر	أعزب	سنة ثانية	18-22	بكالوريوس	الأسرة	< 100	103	184	مرة إلى مرتين في الشهر	الأطعمة المقلية (بطاطا، دجاج، فلافل، دونات، نجت الدجاج), شاورما اللحم أو الدجاج أو الدجاج المقرمش	أوافق بشدة	محايد	لا أوافق بشدة	أوافق بشدة	أوافق بشدة	أوافق	محايد	احيانًا	ابدًا	احيانًا	غالبًا	ابدًا	احيانًا	غالبًا	دائمًا	محايد	لا أوافق	لا أوافق	لا أوافق	أوافق بشدة	أوافق بشدة	محايد	محايد	محايد	لا أوافق	محايد	أوافق	لا أوافق	احيانًا	احيانًا	احيانًا	نادرًا	أوافق	أوافق	أوافق	أوافق	أوافق
9:06:43 م 2023/11/07	نعم، أرغب بالمشاركة	أنثى	أعزب	سنة ثانية	18-22	بكالوريوس	الأسرة	< 100	51	167	2-3 مرة في الأسبوع	الأطعمة المقلية (بطاطا، دجاج، فلافل، دونات، نجت الدجاج), اللحوم المصنعة (برغر، نقانق), شاورما اللحم أو الدجاج أو الدجاج المقرمش	أوافق	أوافق	لا أوافق	أوافق	أوافق	أوافق	لا أوافق	احيانًا	احيانًا	احيانًا	احيانًا	غالبًا	غالبًا	غالبًا	غالبًا	لا أوافق	محايد	لا أوافق	محايد	لا أوافق	أوافق	محايد	أوافق	أوافق	أوافق	لا أوافق	أوافق	محايد	احيانًا	غالبًا	غالبًا	غالبًا	محايد	محايد	محايد	أوافق بشدة	محايد
9:40:48 م 2023/11/07	نعم، أرغب بالمشاركة	أنثى	أعزب	سنة ثالثة	18-22	بكالوريوس	الأسرة	< 100	60	154	مرة إلى مرتين في الشهر	شاورما اللحم أو الدجاج أو الدجاج المقرمش	لا أوافق	لا أوافق	لا أوافق	أوافق	أوافق	محايد	لا أوافق	غالبًا	احيانًا	نادرًا	غالبًا	احيانًا	نادرًا	نادرًا	احيانًا	لا أوافق	لا أوافق	أوافق	محايد	أوافق	أوافق	لا أوافق	محايد	محايد	لا أوافق	محايد	محايد	لا أوافق	ابدًا	ابدًا	ابدًا	ابدًا	أوافق	أوافق	أوافق	أوافق	أوافق
10:56:45 م 2023/11/07	لا، أرغب بالمشاركة	ذكر	أعزب	سنة رابعة فأكثر	18-22	بكالوريوس	الأسرة	200-299	90	188	2-3 مرة في الأسبوع	الأطعمة المقلية (بطاطا، دجاج، فلافل، دونات، نجت الدجاج), الأطعمة سريعة التحضير (أندومي، معكرونة), اللحوم المصنعة (برغر، نقانق), شاورما اللحم أو الدجاج أو الدجاج المقرمش	محايد	أوافق	أوافق	أوافق بشدة	أوافق بشدة	أوافق بشدة	أوافق	غالبًا	احيانًا	نادرًا	غالبًا	دائمًا	احيانًا	غالبًا	احيانًا	لا أوافق	محايد	محايد	محايد	أوافق	أوافق بشدة	محايد	أوافق	أوافق	أوافق بشدة	لا أوافق	لا أوافق	محايد	احيانًا	ابدًا	احيانًا	نادرًا	لا أوافق	محايد	محايد	أوافق	محايد
11:50:41 م 2023/11/07	نعم، أرغب بالمشاركة	أنثى	أعزب	سنة رابعة فأكثر	18-22	بكالوريوس	الأسرة	200-299	54	163	2-3 مرة في الأسبوع	الأطعمة المقلية (بطاطا، دجاج، فلافل، دونات، نجت الدجاج), شاورما اللحم أو الدجاج أو الدجاج المقرمش	أوافق	أوافق	لا أوافق	أوافق	أوافق	أوافق	لا أوافق	احيانًا	احيانًا	ابدًا	دائمًا	احيانًا	غالبًا	غالبًا	نادرًا	لا أوافق	لا أوافق	أوافق	لا أوافق	أوافق	أوافق	لا أوافق	أوافق	أوافق	محايد	محايد	أوافق	لا أوافق	غالبًا	نادرًا	غالبًا	غالبًا	محايد	لا أوافق	لا أوافق	محايد	أوافق
11:04:30 ص 2023/11/08	نعم، أرغب بالمشاركة	أنثى	أعزب	سنة ثانية	18-22	بكالوريوس	الأسرة	200-299	57	158.5	2-3 مرة في الأسبوع	المعجنات, الأطعمة المقلية (بطاطا، دجاج، فلافل، دونات، نجت الدجاج), الأطعمة سريعة التحضير (أندومي، معكرونة), اللحوم المصنعة (برغر، نقانق), شاورما اللحم أو الدجاج أو الدجاج المقرمش	محايد	أوافق	لا أوافق	أوافق	أوافق	أوافق بشدة	أوافق	غالبًا	غالبًا	نادرًا	غالبًا	غالبًا	دائمًا	غالبًا	غالبًا	أوافق	أوافق	محايد	محايد	أوافق بشدة	أوافق	لا أوافق	أوافق	لا أوافق بشدة	أوافق	أوافق بشدة	محايد	أوافق	نادرًا	نادرًا	احيانًا	احيانًا	محايد	أوافق	لا أوافق	أوافق بشدة	محايد
2:53:49 م 2023/11/08	نعم، أرغب بالمشاركة	أنثى	أعزب	سنة رابعة فأكثر	23-26	بكالوريوس	الأسرة	>450	76	152	مرة أسبوعيًا	الأطعمة المقلية (بطاطا، دجاج، فلافل، دونات، نجت الدجاج)	أوافق	محايد	لا أوافق	أوافق	أوافق	محايد	لا أوافق	احيانًا	نادرًا	نادرًا	غالبًا	غالبًا	غالبًا	غالبًا	دائمًا	لا أوافق	لا أوافق	لا أوافق	أوافق	أوافق	لا أوافق	محايد	لا أوافق بشدة	أوافق	محايد	لا أوافق	محايد	محايد	غالبًا	نادرًا	نادرًا	ابدًا	لا أوافق بشدة	أوافق	محايد	أوافق	محايد
2:53:56 م 2023/11/08	نعم، أرغب بالمشاركة	ذكر	أعزب	سنة ثانية	18-22	بكالوريوس	الأسرة	< 100	65	165	مرة إلى مرتين في الشهر	الأطعمة المقلية (بطاطا، دجاج، فلافل، دونات، نجت الدجاج)	لا أوافق	محايد	لا أوافق	أوافق	أوافق	أوافق بشدة	محايد	دائمًا	نادرًا	نادرًا	دائمًا	نادرًا	دائمًا	دائمًا	غالبًا	أوافق	لا أوافق	أوافق	محايد	أوافق	أوافق	لا أوافق	أوافق	لا أوافق	لا أوافق	لا أوافق	أوافق	أوافق	احيانًا	احيانًا	احيانًا	احيانًا	محايد	أوافق	لا أوافق	أوافق بشدة	أوافق
4:23:22 م 2023/11/08	لا، أرغب بالمشاركة	ذكر	أعزب	سنة ثانية	18-22	بكالوريوس	الأسرة	< 100	ما بعرف	179	2-3 مرة في الأسبوع	الأطعمة المقلية (بطاطا، دجاج، فلافل، دونات، نجت الدجاج), الأطعمة سريعة التحضير (أندومي، معكرونة), شاورما اللحم أو الدجاج أو الدجاج المقرمش	محايد	محايد	لا أوافق بشدة	أوافق	محايد	لا أوافق	لا أوافق بشدة	ابدًا	نادرًا	نادرًا	دائمًا	احيانًا	احيانًا	نادرًا	ابدًا	أوافق	محايد	لا أوافق	محايد	لا أوافق	محايد	محايد	محايد	أوافق بشدة	لا أوافق	لا أوافق بشدة	لا أوافق	لا أوافق بشدة	غالبًا	ابدًا	احيانًا	دائمًا	أوافق	أوافق	أوافق	أوافق	أوافق
05:08:49 م 2023/11/08	نعم، أرغب بالمشاركة	أنثى	أعزب	سنة أولى	18-22	بكالوريوس	الأسرة	< 100	55	158	مرة أسبوعيًا	الأطعمة المقلية (بطاطا، دجاج، فلافل، دونات، نجت الدجاج), شاورما اللحم أو الدجاج أو الدجاج المقرمش	لا أوافق	لا أوافق	لا أوافق	أوافق	أوافق	محايد	أوافق	غالبًا	ابدًا	احيانًا	احيانًا	احيانًا	ابدًا	احيانًا	دائمًا	لا أوافق	لا أوافق	لا أوافق	لا أوافق	أوافق بشدة	أوافق	لا أوافق بشدة	أوافق بشدة	لا أوافق بشدة	أوافق	محايد	محايد	أوافق بشدة	ابدًا	غالبًا	دائمًا	غالبًا	محايد	أوافق	أوافق	أوافق	أوافق
12:37:14 ص 2023/11/09	نعم، أرغب بالمشاركة	أنثى	أعزب	سنة رابعة فأكثر	18-22	بكالوريوس	الأسرة	< 100	47	155	نادرًا ما أستهلك الوجبات السريعة	الأطعمة المقلية (بطاطا، دجاج، فلافل، دونات، نجت الدجاج), الأطعمة سريعة التحضير (أندومي، معكرونة), اللحوم المصنعة (برغر، نقانق), شاورما اللحم أو الدجاج أو الدجاج المقرمش	أوافق	أوافق	أوافق	أوافق	أوافق	أوافق	أوافق	احيانًا	احيانًا	نادرًا	احيانًا	احيانًا	احيانًا	احيانًا	احيانًا	محايد	محايد	محايد	لا أوافق	أوافق	أوافق	لا أوافق	أوافق	لا أوافق	لا أوافق	محايد	محايد	محايد	احيانًا	احيانًا	احيانًا	احيانًا	أوافق	أوافق	أوافق	أوافق	أوافق
1:11:38 م 2023/11/09	نعم، أرغب بالمشاركة	أنثى	أعزب	سنة رابعة فأكثر	23-26	بكالوريوس	الأسرة	>450	70	162	أكثر من 3 مرات في الأسبوع	المعجنات, الأطعمة المقلية (بطاطا، دجاج، فلافل، دونات، نجت الدجاج), الأطعمة سريعة التحضير (أندومي، معكرونة), اللحوم المصنعة (برغر، نقانق), شاورما اللحم أو الدجاج أو الدجاج المقرمش	أوافق بشدة	أوافق	لا أوافق بشدة	أوافق	أوافق	محايد	لا أوافق بشدة	دائمًا	نادرًا	ابدًا	غالبًا	ابدًا	احيانًا	غالبًا	نادرًا	محايد	محايد	لا أوافق	لا أوافق	محايد	أوافق	لا أوافق بشدة	أوافق	أوافق بشدة	أوافق بشدة	أوافق	أوافق	أوافق بشدة	دائمًا	دائمًا	غالبًا	دائمًا	لا أوافق بشدة	أوافق بشدة	لا أوافق	أوافق بشدة	محايد
5:06:21 م 2023/11/09	نعم، أرغب بالمشاركة	أنثى	أعزب	سنة ثالثة	18-22	بكالوريوس	الأسرة	200-299	73	174	2-3 مرة في الأسبوع	الأطعمة المقلية (بطاطا، دجاج، فلافل، دونات، نجت الدجاج), شاورما اللحم أو الدجاج أو الدجاج المقرمش	لا أوافق	لا أوافق	لا أوافق بشدة	أوافق	أوافق	أوافق	لا أوافق بشدة	احيانًا	احيانًا	احيانًا	دائمًا	احيانًا	احيانًا	غالبًا	ابدًا	لا أوافق	محايد	لا أوافق	لا أوافق	محايد	أوافق	أوافق	أوافق	أوافق	محايد	محايد	محايد	أوافق	ابدًا	نادرًا	نادرًا	نادرًا	محايد	أوافق بشدة	أوافق	أوافق	أوافق
5:20:38 م 2023/11/09	نعم، أرغب بالمشاركة	أنثى	أعزب	سنة ثالثة	18-22	بكالوريوس	الأسرة	100-199	65	160	مرة إلى مرتين في الشهر	الأطعمة سريعة التحضير (أندومي، معكرونة)	محايد	محايد	لا أوافق	أوافق	أوافق	أوافق	محايد	غالبًا	احيانًا	نادرًا	احيانًا	نادرًا	احيانًا	احيانًا	غالبًا	لا أوافق	لا أوافق	محايد	أوافق	أوافق	محايد	محايد	محايد	محايد	محايد	لا أوافق	محايد	محايد	احيانًا	احيانًا	نادرًا	احيانًا	محايد	أوافق	أوافق	محايد	لا أوافق
4:11:10 م 2023/11/14	نعم، أرغب بالمشاركة	أنثى	أعزب	سنة رابعة فأكثر	23-26	بكالوريوس	الأسرة	< 100	58	155	2-3 مرة في الأسبوع	المعجنات, الأطعمة المقلية (بطاطا، دجاج، فلافل، دونات، نجت الدجاج), الأطعمة سريعة التحضير (أندومي، معكرونة), اللحوم المصنعة (برغر، نقانق), شاورما اللحم أو الدجاج أو الدجاج المقرمش	محايد	محايد	لا أوافق بشدة	أوافق	أوافق بشدة	أوافق بشدة	محايد	غالبًا	غالبًا	ابدًا	دائمًا	دائمًا	غالبًا	غالبًا	غالبًا	أوافق	لا أوافق	لا أوافق	لا أوافق	أوافق بشدة	أوافق بشدة	محايد	أوافق	لا أوافق بشدة	لا أوافق	لا أوافق	لا أوافق بشدة	لا أوافق	احيانًا	احيانًا	احيانًا	احيانًا	أوافق	محايد	محايد	أوافق	لا أوافق
4:11:13 م 2023/11/14	نعم، أرغب بالمشاركة	أنثى	أعزب	سنة رابعة فأكثر	18-22	بكالوريوس	لوحدي	200-299	68	170	2-3 مرة في الأسبوع	الأطعمة المقلية (بطاطا، دجاج، فلافل، دونات، نجت الدجاج)	لا أوافق	أوافق	لا أوافق	أوافق	أوافق	أوافق	لا أوافق	نادرًا	نادرًا	احيانًا	غالبًا	نادرًا	احيانًا	احيانًا	احيانًا	لا أوافق	لا أوافق	لا أوافق	أوافق	أوافق	أوافق	أوافق	أوافق	محايد	لا أوافق	لا أوافق	أوافق	أوافق	احيانًا	ابدًا	دائمًا	نادرًا	لا أوافق	أوافق	أوافق	أوافق	أوافق
4:13:15 م 2023/11/14	نعم، أرغب بالمشاركة	ذكر	متزوج	سنة رابعة فأكثر	23-26	بكالوريوس	الأسرة	< 100	85	1.76	مرة إلى مرتين في الشهر	الأطعمة المقلية (بطاطا، دجاج، فلافل، دونات، نجت الدجاج), الأطعمة سريعة التحضير (أندومي، معكرونة), اللحوم المصنعة (برغر، نقانق), شاورما اللحم أو الدجاج أو الدجاج المقرمش	أوافق	أوافق	لا أوافق بشدة	أوافق	محايد	أوافق بشدة	لا أوافق	احيانًا	غالبًا	احيانًا	دائمًا	غالبًا	احيانًا	غالبًا	نادرًا	لا أوافق	أوافق	محايد	لا أوافق	أوافق بشدة	أوافق	لا أوافق بشدة	أوافق	لا أوافق بشدة	لا أوافق بشدة	محايد	أوافق	أوافق	غالبًا	نادرًا	دائمًا	دائمًا	محايد	محايد	محايد	أوافق	لا أوافق
4:18:56 م 2023/11/14	نعم، أرغب بالمشاركة	أنثى	أعزب	سنة رابعة فأكثر	18-22	بكالوريوس	الأسرة	< 100	50	145	مرة إلى مرتين في الشهر	شاورما اللحم أو الدجاج أو الدجاج المقرمش	أوافق	أوافق	محايد	أوافق	محايد	أوافق	محايد	احيانًا	احيانًا	احيانًا	احيانًا	احيانًا	احيانًا	احيانًا	احيانًا	لا أوافق	محايد	محايد	محايد	محايد	محايد	محايد	محايد	محايد	محايد	محايد	محايد	محايد	احيانًا	احيانًا	احيانًا	احيانًا	محايد	محايد	محايد	محايد	محايد
4:36:38 م 2023/11/14	نعم، أرغب بالمشاركة	ذكر	أعزب	سنة رابعة فأكثر	18-22	بكالوريوس	الأسرة	< 100	62	185	مرة أسبوعيًا	شاورما اللحم أو الدجاج أو الدجاج المقرمش	محايد	محايد	محايد	أوافق	أوافق	أوافق	أوافق	دائمًا	دائمًا	غالبًا	غالبًا	دائمًا	دائمًا	احيانًا	دائمًا	محايد	محايد	محايد	لا أوافق	أوافق بشدة	أوافق	أوافق	أوافق	لا أوافق	أوافق	لا أوافق	أوافق	أوافق	ابدًا	نادرًا	نادرًا	نادرًا	أوافق	محايد	محايد	أوافق بشدة	أوافق
4:49:02 م 2023/11/14	نعم، أرغب بالمشاركة	ذكر	أعزب	سنة رابعة فأكثر	23-26	بكالوريوس	الأسرة	300-350	60	170	نادرًا ما أستهلك الوجبات السريعة	الأطعمة سريعة التحضير (أندومي، معكرونة), اللحوم المصنعة (برغر، نقانق)	أوافق	أوافق	أوافق	أوافق	أوافق	أوافق	أوافق	احيانًا	احيانًا	احيانًا	احيانًا	احيانًا	احيانًا	احيانًا	نادرًا	أوافق	أوافق	أوافق	أوافق	أوافق	أوافق	أوافق	محايد	لا أوافق	أوافق	أوافق	محايد	أوافق	نادرًا	احيانًا	احيانًا	نادرًا	أوافق	أوافق	أوافق	أوافق	أوافق بشدة
5:01:27 م 2023/11/14	نعم، أرغب بالمشاركة	أنثى	أعزب	سنة رابعة فأكثر	23-26	بكالوريوس	الأسرة	< 100	49	165	2-3 مرة في الأسبوع	الأطعمة المقلية (بطاطا، دجاج، فلافل، دونات، نجت الدجاج)	محايد	محايد	محايد	أوافق	أوافق	أوافق بشدة	محايد	دائمًا	دائمًا	احيانًا	دائمًا	دائمًا	غالبًا	احيانًا	دائمًا	لا أوافق	محايد	لا أوافق	لا أوافق	محايد	أوافق	لا أوافق	أوافق	لا أوافق	أوافق	لا أوافق	لا أوافق	أوافق بشدة	نادرًا	نادرًا	نادرًا	نادرًا	لا أوافق	لا أوافق	لا أوافق	أوافق بشدة	لا أوافق
5:15:57 م 2023/11/14	نعم، أرغب بالمشاركة	أنثى	أعزب	سنة ثالثة	18-22	بكالوريوس	الأسرة	>450	50	160	مرة أسبوعيًا	جميع ما ذكر	أوافق	أوافق	لا أوافق	أوافق	أوافق	أوافق	لا أوافق	غالبًا	غالبًا	احيانًا	غالبًا	احيانًا	دائمًا	دائمًا	غالبًا	أوافق	أوافق	أوافق	محايد	أوافق	أوافق	محايد	أوافق	لا أوافق	أوافق	محايد	أوافق	محايد	نادرًا	ابدًا	نادرًا	نادرًا	محايد	محايد	لا أوافق	أوافق	محايد
05:16:06 م 2023/11/14	نعم، أرغب بالمشاركة	أنثى	أعزب	سنة ثالثة	18-22	بكالوريوس	الأسرة	>450	65	166	أكثر من 3 مرات في الأسبوع	جميع ما ذكر	لا أوافق	لا أوافق	محايد	لا أوافق بشدة	أوافق بشدة	أوافق بشدة	أوافق	دائمًا	غالبًا	دائمًا	دائمًا	غالبًا	دائمًا	دائمًا	دائمًا	أوافق	أوافق	أوافق	أوافق	أوافق	أوافق	أوافق	أوافق بشدة	أوافق بشدة	أوافق بشدة	أوافق	أوافق	أوافق	نادرًا	نادرًا	احيانًا	احيانًا	أوافق	أوافق	أوافق	أوافق	أوافق بشدة
05:19:12 م 2023/11/14	نعم، أرغب بالمشاركة	أنثى	أعزب	سنة ثانية	18-22	بكالوريوس	الأسرة	100-199	57	165	مرة أسبوعيًا	الأطعمة المقلية (بطاطا، دجاج، فلافل، دونات، نجت الدجاج), اللحوم المصنعة (برغر، نقانق)	لا أوافق	أوافق	محايد	أوافق	أوافق	أوافق بشدة	محايد	دائمًا	دائمًا	احيانًا	دائمًا	دائمًا	غالبًا	دائمًا	دائمًا	أوافق	محايد	أوافق	محايد	أوافق	أوافق	أوافق	أوافق	لا أوافق	أوافق	محايد	أوافق	أوافق	نادرًا	دائمًا	غالبًا	غالبًا	محايد	أوافق	محايد	أوافق	أوافق
05:30:38 م 2023/11/14	لا، أرغب بالمشاركة	أنثى	أعزب	سنة ثالثة	18-22	بكالوريوس	الأسرة	< 100	64	160	مرة أسبوعيًا	جميع ما ذكر	محايد	محايد	لا أوافق	أوافق	أوافق	محايد	محايد	ابدًا	احيانًا	ابدًا	دائمًا	احيانًا	ابدًا	احيانًا	نادرًا	محايد	لا أوافق بشدة	لا أوافق	محايد	محايد	أوافق	لا أوافق بشدة	أوافق بشدة	أوافق	أوافق بشدة	محايد	محايد	أوافق	دائمًا	احيانًا	احيانًا	ابدًا	محايد	لا أوافق	لا أوافق	محايد	أوافق
05:33:04 م 2023/11/14	نعم، أرغب بالمشاركة	أنثى	أعزب	سنة رابعة فأكثر	18-22	بكالوريوس	لوحدي	< 100	70	165	مرة أسبوعيًا	الأطعمة المقلية (بطاطا، دجاج، فلافل، دونات، نجت الدجاج)	أوافق	لا أوافق	لا أوافق بشدة	أوافق بشدة	أوافق	محايد	لا أوافق بشدة	غالبًا	ابدًا	ابدًا	غالبًا	ابدًا	غالبًا	نادرًا	احيانًا	أوافق	أوافق	لا أوافق	لا أوافق بشدة	أوافق بشدة	أوافق بشدة	لا أوافق بشدة	أوافق بشدة	لا أوافق بشدة	لا أوافق	محايد	لا أوافق	أوافق	نادرًا	احيانًا	غالبًا	غالبًا	أوافق	أوافق بشدة	أوافق	أوافق بشدة	أوافق بشدة
2:34:57 م 2023/11/16	نعم، أرغب بالمشاركة	أنثى	أعزب	سنة ثانية	18-22	بكالوريوس	الأسرة	300-350	63	159	نادرًا ما أستهلك الوجبات السريعة	جميع ما ذكر	أوافق	أوافق	لا أوافق	أوافق بشدة	أوافق بشدة	أوافق بشدة	لا أوافق	غالبًا	دائمًا	احيانًا	دائمًا	دائمًا	دائمًا	دائمًا	دائمًا	محايد	أوافق	لا أوافق	محايد	أوافق بشدة	محايد	لا أوافق بشدة	أوافق	لا أوافق	لا أوافق بشدة	لا أوافق بشدة	محايد	لا أوافق	نادرًا	ابدًا	ابدًا	ابدًا	لا أوافق	أوافق	لا أوافق	أوافق	محايد
11:19:05 ص 2023/11/16	نعم، أرغب بالمشاركة	أنثى	أعزب	سنة ثالثة	18-22	بكالوريوس	الأسرة	< 100	50	156	مرة أسبوعيًا	جميع ما ذكر	محايد	محايد	لا أوافق	أوافق	أوافق	أوافق	محايد	احيانًا	احيانًا	نادرًا	دائمًا	نادرًا	احيانًا	غالبًا	نادرًا	لا أوافق بشدة	لا أوافق بشدة	لا أوافق بشدة	لا أوافق بشدة	أوافق بشدة	أوافق	لا أوافق	أوافق بشدة	أوافق	أوافق	محايد	أوافق	محايد	ابدًا	ابدًا	ابدًا	ابدًا	لا أوافق	لا أوافق	محايد	أوافق	محايد
11:20:46 ص 2023/11/16	نعم، أرغب بالمشاركة	ذكر	أعزب	سنة ثالثة	18-22	بكالوريوس	الأسرة	300-350	78	175	مرة أسبوعيًا	جميع ما ذكر	محايد	محايد	لا أوافق بشدة	أوافق	أوافق	أوافق	محايد	غالبًا	غالبًا	نادرًا	دائمًا	احيانًا	غالبًا	احيانًا	احيانًا	محايد	محايد	محايد	محايد	أوافق	أوافق	أوافق	أوافق بشدة	محايد	محايد	محايد	أوافق	أوافق	ابدًا	ابدًا	ابدًا	نادرًا	محايد	أوافق	أوافق	أوافق	أوافق
11:28:43 ص 2023/11/16	نعم، أرغب بالمشاركة	أنثى	متزوج	سنة رابعة فأكثر	27-30	بكالوريوس	الأسرة	>450	63	165	مرة إلى مرتين في الشهر	المعجنات, الأطعمة المقلية (بطاطا، دجاج، فلافل، دونات، نجت الدجاج), شاورما اللحم أو الدجاج أو الدجاج المقرمش	لا أوافق	لا أوافق	لا أوافق بشدة	أوافق	أوافق	محايد	لا أوافق	نادرًا	احيانًا	ابدًا	غالبًا	احيانًا	نادرًا	نادرًا	احيانًا	لا أوافق	لا أوافق	محايد	لا أوافق بشدة	أوافق	محايد	لا أوافق بشدة	أوافق بشدة	لا أوافق بشدة	لا أوافق بشدة	لا أوافق بشدة	لا أوافق	أوافق	ابدًا	ابدًا	ابدًا	ابدًا	أوافق	أوافق	أوافق	محايد	محايد
12:21:38 ص 2023/11/16	نعم، أرغب بالمشاركة	أنثى	أعزب	سنة رابعة فأكثر	18-22	بكالوريوس	الأسرة	200-299	42	159	لا أستهلك الوجبات السريعة أبدًا	المعجنات, الأطعمة المقلية (بطاطا، دجاج، فلافل، دونات، نجت الدجاج)	لا أوافق بشدة	لا أوافق بشدة	لا أوافق بشدة	لا أوافق	محايد	محايد	لا أوافق	احيانًا	احيانًا	دائمًا	احيانًا	احيانًا	احيانًا	احيانًا	احيانًا	لا أوافق	لا أوافق	محايد	لا أوافق بشدة	لا أوافق بشدة	أوافق	لا أوافق بشدة	محايد	لا أوافق	لا أوافق بشدة	محايد	محايد	محايد	غالبًا	احيانًا	احيانًا	احيانًا	أوافق	أوافق	محايد	محايد	أوافق بشدة
2:55:07 م 2023/11/16	نعم، أرغب بالمشاركة	أنثى	أعزب	سنة ثانية	18-22	بكالوريوس	الأسرة	< 100	57	162	مرة إلى مرتين في الشهر	الأطعمة المقلية (بطاطا، دجاج، فلافل، دونات، نجت الدجاج), الأطعمة سريعة التحضير (أندومي، معكرونة), اللحوم المصنعة (برغر، نقانق)	لا أوافق	لا أوافق	لا أوافق بشدة	محايد	محايد	أوافق	لا أوافق	احيانًا	ابدًا	احيانًا	دائمًا	احيانًا	غالبًا	احيانًا	ابدًا	لا أوافق بشدة	لا أوافق	لا أوافق بشدة	محايد	أوافق بشدة	أوافق بشدة	لا أوافق	أوافق بشدة	لا أوافق بشدة	لا أوافق بشدة	لا أوافق بشدة	لا أوافق بشدة	لا أوافق	دائمًا	غالبًا	دائمًا	غالبًا	محايد	محايد	محايد	أوافق	أوافق
3:50:50 م 2023/11/16	نعم، أرغب بالمشاركة	ذكر	أعزب	سنة ثالثة	18-22	بكالوريوس	الأسرة	100-199	65	187	2-3 مرة في الأسبوع	شاورما اللحم أو الدجاج أو الدجاج المقرمش	محايد	محايد	لا أوافق	أوافق	أوافق	أوافق	أوافق	غالبًا	ابدًا	احيانًا	غالبًا	نادرًا	ابدًا	احيانًا	احيانًا	لا أوافق	لا أوافق	أوافق	محايد	محايد	أوافق	محايد	أوافق	لا أوافق	لا أوافق	محايد	أوافق	محايد	نادرًا	نادرًا	احيانًا	احيانًا	محايد	أوافق	محايد	محايد	أوافق
4:57:59 م 2023/11/16	نعم، أرغب بالمشاركة	أنثى	أعزب	سنة ثالثة	18-22	بكالوريوس	الأسرة	< 100	70	168	مرة أسبوعيًا	المعجنات, الأطعمة المقلية (بطاطا، دجاج، فلافل، دونات، نجت الدجاج), الأطعمة سريعة التحضير (أندومي، معكرونة), اللحوم المصنعة (برغر، نقانق), شاورما اللحم أو الدجاج أو الدجاج المقرمش, جميع ما ذكر	محايد	لا أوافق	أوافق	أوافق	أوافق	أوافق	محايد	غالبًا	غالبًا	نادرًا	غالبًا	احيانًا	دائمًا	دائمًا	احيانًا	لا أوافق	لا أوافق	لا أوافق	لا أوافق	أوافق	أوافق	محايد	محايد	لا أوافق	محايد	محايد	محايد	أوافق	احيانًا	احيانًا	احيانًا	احيانًا	محايد	أوافق	محايد	أوافق	محايد
4:58:10 م 2023/11/16	نعم، أرغب بالمشاركة	أنثى	أعزب	سنة ثالثة	18-22	بكالوريوس	الأسرة	< 100	70	168	مرة أسبوعيًا	المعجنات, الأطعمة المقلية (بطاطا، دجاج، فلافل، دونات، نجت الدجاج), الأطعمة سريعة التحضير (أندومي، معكرونة), اللحوم المصنعة (برغر، نقانق), شاورما اللحم أو الدجاج أو الدجاج المقرمش, جميع ما ذكر	محايد	لا أوافق	أوافق	أوافق	أوافق	أوافق	محايد	غالبًا	غالبًا	نادرًا	غالبًا	احيانًا	دائمًا	دائمًا	احيانًا	لا أوافق	لا أوافق	لا أوافق	لا أوافق	أوافق	أوافق	محايد	محايد	لا أوافق	محايد	محايد	محايد	أوافق	احيانًا	احيانًا	احيانًا	احيانًا	محايد	أوافق	محايد	أوافق	محايد
6:06:46 م 2023/11/16	نعم، أرغب بالمشاركة	ذكر	أعزب	سنة ثالثة	18-22	بكالوريوس	الأسرة	200-299	80	180	مرة أسبوعيًا	شاورما اللحم أو الدجاج أو الدجاج المقرمش	محايد	محايد	محايد	أوافق	أوافق	أوافق	محايد	احيانًا	احيانًا	نادرًا	غالبًا	دائمًا	ابدًا	ابدًا	نادرًا	أوافق بشدة	أوافق بشدة	أوافق	لا أوافق	أوافق بشدة	محايد	محايد	محايد	محايد	أوافق	أوافق	أوافق	أوافق بشدة	ابدًا	ابدًا	ابدًا	ابدًا	محايد	محايد	محايد	محايد	محايد
5:48:09 م 2023/11/16	نعم، أرغب بالمشاركة	أنثى	أعزب	سنة ثانية	18-22	بكالوريوس	الأسرة	< 100	64	164	مرة إلى مرتين في الشهر	جميع ما ذكر	لا أوافق	لا أوافق	لا أوافق	أوافق بشدة	أوافق بشدة	أوافق بشدة	لا أوافق	دائمًا	احيانًا	احيانًا	دائمًا	احيانًا	دائمًا	دائمًا	احيانًا	لا أوافق	أوافق	أوافق بشدة	لا أوافق	لا أوافق بشدة	أوافق بشدة	أوافق	أوافق	أوافق	لا أوافق	أوافق	لا أوافق	أوافق	احيانًا	احيانًا	احيانًا	احيانًا	لا أوافق	لا أوافق	لا أوافق	أوافق	لا أوافق
2:54:18 م 2023/11/19	لا، أرغب بالمشاركة	ذكر	أعزب	سنة ثانية	18-22	بكالوريوس	الأسرة	100-199	70	160	مرة إلى مرتين في الشهر	الأطعمة المقلية (بطاطا، دجاج، فلافل، دونات، نجت الدجاج)	لا أوافق	محايد	محايد	محايد	أوافق	محايد	لا أوافق بشدة	دائمًا	دائمًا	غالبًا	غالبًا	احيانًا	احيانًا	احيانًا	احيانًا	محايد	محايد	لا أوافق بشدة	محايد	محايد	محايد	لا أوافق بشدة	لا أوافق	محايد	لا أوافق بشدة	محايد	محايد	لا أوافق بشدة	نادرًا	احيانًا	احيانًا	دائمًا	أوافق	محايد	محايد	محايد	لا أوافق بشدة
10:38:17 م 2023/11/19	نعم، أرغب بالمشاركة	ذكر	أعزب	سنة رابعة فأكثر	23-26	بكالوريوس	الأسرة	100-199	55	175	مرة إلى مرتين في الشهر	جميع ما ذكر	محايد	محايد	لا أوافق	أوافق	أوافق	أوافق بشدة	لا أوافق	دائمًا	غالبًا	احيانًا	غالبًا	غالبًا	غالبًا	دائمًا	غالبًا	لا أوافق	لا أوافق	لا أوافق	محايد	أوافق	أوافق	محايد	أوافق	لا أوافق	لا أوافق	محايد	لا أوافق	أوافق	احيانًا	نادرًا	نادرًا	نادرًا	أوافق	أوافق	أوافق	أوافق	أوافق
1:36:54 م 2023/11/21	نعم، أرغب بالمشاركة	أنثى	أعزب	سنة ثانية	18-22	بكالوريوس	الأسرة	< 100	53	157	2-3 مرة في الأسبوع	جميع ما ذكر	أوافق	أوافق	لا أوافق	أوافق	أوافق بشدة	أوافق	محايد	احيانًا	احيانًا	احيانًا	دائمًا	احيانًا	غالبًا	احيانًا	نادرًا	محايد	أوافق	أوافق	محايد	أوافق	أوافق	أوافق	أوافق	أوافق	أوافق	محايد	محايد	أوافق بشدة	نادرًا	نادرًا	غالبًا	غالبًا	محايد	محايد	محايد	محايد	أوافق
1:38:25 م 2023/11/21	نعم، أرغب بالمشاركة	أنثى	أعزب	سنة ثانية	18-22	بكالوريوس	الأسرة	100-199	60	155	نادرًا ما أستهلك الوجبات السريعة	المعجنات, الأطعمة المقلية (بطاطا، دجاج، فلافل، دونات، نجت الدجاج), الأطعمة سريعة التحضير (أندومي، معكرونة), اللحوم المصنعة (برغر، نقانق), شاورما اللحم أو الدجاج أو الدجاج المقرمش, جميع ما ذكر	محايد	محايد	لا أوافق	محايد	محايد	محايد	محايد	احيانًا	نادرًا	احيانًا	دائمًا	نادرًا	احيانًا	احيانًا	احيانًا	محايد	أوافق	محايد	أوافق	أوافق	أوافق	محايد	أوافق	أوافق	أوافق	لا أوافق	محايد	أوافق	ابدًا	ابدًا	احيانًا	نادرًا	محايد	أوافق بشدة	أوافق	أوافق	أوافق بشدة
1:41:01 م 2023/11/21	نعم، أرغب بالمشاركة	أنثى	أعزب	سنة رابعة فأكثر	18-22	بكالوريوس	الأسرة	100-199	66	162	مرة أسبوعيًا	المعجنات, الأطعمة المقلية (بطاطا، دجاج، فلافل، دونات، نجت الدجاج), اللحوم المصنعة (برغر، نقانق)	لا أوافق	أوافق	لا أوافق بشدة	محايد	أوافق	محايد	لا أوافق بشدة	احيانًا	ابدًا	ابدًا	دائمًا	ابدًا	ابدًا	احيانًا	ابدًا	لا أوافق بشدة	لا أوافق	أوافق	محايد	أوافق	محايد	لا أوافق بشدة	أوافق	أوافق	أوافق بشدة	أوافق	أوافق بشدة	أوافق بشدة	دائمًا	دائمًا	دائمًا	دائمًا	لا أوافق بشدة	أوافق	لا أوافق	أوافق بشدة	أوافق
2:03:12 م 2023/11/21	نعم، أرغب بالمشاركة	أنثى	أعزب	سنة أولى	18-22	بكالوريوس	الأسرة	< 100	45	158	2-3 مرة في الأسبوع	جميع ما ذكر	محايد	محايد	أوافق	أوافق	أوافق	أوافق	أوافق	دائمًا	دائمًا	احيانًا	دائمًا	دائمًا	غالبًا	دائمًا	نادرًا	محايد	محايد	محايد	محايد	أوافق	أوافق	أوافق	أوافق	أوافق	أوافق	لا أوافق	أوافق	أوافق	ابدًا	ابدًا	غالبًا	نادرًا	لا أوافق	لا أوافق	لا أوافق	أوافق	لا أوافق
2:35:39 م 2023/11/21	نعم، أرغب بالمشاركة	أنثى	أعزب	سنة ثالثة	18-22	بكالوريوس	الأسرة	< 100	62	168	مرة أسبوعيًا	الأطعمة المقلية (بطاطا، دجاج، فلافل، دونات، نجت الدجاج), اللحوم المصنعة (برغر، نقانق), شاورما اللحم أو الدجاج أو الدجاج المقرمش	أوافق	أوافق	محايد	محايد	أوافق	أوافق	لا أوافق	غالبًا	نادرًا	نادرًا	غالبًا	نادرًا	احيانًا	غالبًا	احيانًا	أوافق بشدة	أوافق بشدة	محايد	أوافق	محايد	أوافق	محايد	محايد	أوافق	أوافق	محايد	أوافق	أوافق	غالبًا	غالبًا	غالبًا	غالبًا	محايد	محايد	محايد	أوافق	محايد
2:38:42 م 2023/11/21	نعم، أرغب بالمشاركة	أنثى	أعزب	سنة ثالثة	18-22	بكالوريوس	الأسرة	100-199	40	160	2-3 مرة في الأسبوع	جميع ما ذكر	أوافق	أوافق	محايد	أوافق بشدة	أوافق بشدة	أوافق	محايد	احيانًا	غالبًا	احيانًا	غالبًا	احيانًا	احيانًا	احيانًا	احيانًا	محايد	محايد	أوافق	أوافق	محايد	محايد	محايد	محايد	محايد	محايد	محايد	محايد	محايد	احيانًا	احيانًا	احيانًا	نادرًا	أوافق	أوافق	أوافق	أوافق	أوافق
2:47:48 م 2023/11/21	نعم، أرغب بالمشاركة	ذكر	أعزب	سنة ثالثة	18-22	بكالوريوس	الأسرة	100-199	90	170	مرة أسبوعيًا	جميع ما ذكر	أوافق	أوافق	لا أوافق	محايد	محايد	أوافق	لا أوافق	دائمًا	غالبًا	نادرًا	دائمًا	دائمًا	غالبًا	احيانًا	نادرًا	أوافق	محايد	لا أوافق	محايد	محايد	محايد	محايد	محايد	محايد	محايد	محايد	محايد	محايد	احيانًا	احيانًا	احيانًا	احيانًا	محايد	محايد	محايد	محايد	محايد
3:00:48 م 2023/11/21	نعم، أرغب بالمشاركة	ذكر	أعزب	سنة ثالثة	18-22	بكالوريوس	الأسرة	351-450	70	181	أكثر من 3 مرات في الأسبوع	جميع ما ذكر	محايد	محايد	أوافق	أوافق	أوافق	محايد	لا أوافق بشدة	احيانًا	غالبًا	احيانًا	دائمًا	غالبًا	احيانًا	احيانًا	احيانًا	لا أوافق	لا أوافق	لا أوافق بشدة	لا أوافق	لا أوافق	لا أوافق	أوافق	لا أوافق	أوافق	محايد	محايد	لا أوافق	أوافق	احيانًا	احيانًا	دائمًا	ابدًا	محايد	محايد	أوافق	أوافق بشدة	أوافق بشدة
4:56:42 م 2023/11/21	لا، أرغب بالمشاركة	أنثى	أعزب	سنة ثالثة	18-22	بكالوريوس	الأسرة	< 100	59	165	مرة إلى مرتين في الشهر	اللحوم المصنعة (برغر، نقانق), شاورما اللحم أو الدجاج أو الدجاج المقرمش	محايد	محايد	لا أوافق	أوافق	أوافق	أوافق	لا أوافق	غالبًا	احيانًا	نادرًا	دائمًا	احيانًا	احيانًا	نادرًا	ابدًا	أوافق	أوافق	لا أوافق	لا أوافق	لا أوافق	أوافق	أوافق	أوافق	لا أوافق	أوافق	لا أوافق	أوافق	أوافق	احيانًا	غالبًا	غالبًا	غالبًا	محايد	محايد	لا أوافق	أوافق	أوافق
10:40:02 ص 2023/11/22	نعم، أرغب بالمشاركة	أنثى	متزوج	سنة رابعة فأكثر	18-22	بكالوريوس	الأسرة	< 100	53	163	مرة إلى مرتين في الشهر	جميع ما ذكر	محايد	محايد	لا أوافق	أوافق بشدة	أوافق بشدة	أوافق بشدة	لا أوافق	دائمًا	نادرًا	غالبًا	غالبًا	احيانًا	دائمًا	دائمًا	غالبًا	لا أوافق	محايد	لا أوافق	محايد	أوافق بشدة	أوافق بشدة	أوافق	أوافق بشدة	لا أوافق بشدة	أوافق	أوافق	أوافق	أوافق	احيانًا	غالبًا	غالبًا	غالبًا	لا أوافق بشدة	لا أوافق	لا أوافق	أوافق بشدة	محايد
10:39:57 ص 2023/11/22	نعم، أرغب بالمشاركة	أنثى	أعزب	سنة أولى	18-22	بكالوريوس	الأسرة	100-199	78	177	مرة إلى مرتين في الشهر	الأطعمة المقلية (بطاطا، دجاج، فلافل، دونات، نجت الدجاج), شاورما اللحم أو الدجاج أو الدجاج المقرمش	أوافق	محايد	لا أوافق	أوافق	أوافق	أوافق بشدة	لا أوافق	دائمًا	نادرًا	ابدًا	دائمًا	نادرًا	احيانًا	غالبًا	احيانًا	أوافق	أوافق	أوافق	لا أوافق	أوافق	أوافق	لا أوافق بشدة	أوافق	لا أوافق بشدة	لا أوافق بشدة	لا أوافق بشدة	أوافق	أوافق	غالبًا	غالبًا	دائمًا	غالبًا	محايد	لا أوافق	لا أوافق	أوافق بشدة	محايد
102:40:24 ص 2023/11/22	نعم، أرغب بالمشاركة	ذكر	أعزب	سنة رابعة فأكثر	23-26	بكالوريوس	الأسرة	100-199	60	170	2-3 مرة في الأسبوع	الأطعمة المقلية (بطاطا، دجاج، فلافل، دونات، نجت الدجاج), اللحوم المصنعة (برغر، نقانق), شاورما اللحم أو الدجاج أو الدجاج المقرمش	محايد	محايد	لا أوافق	محايد	أوافق	محايد	لا أوافق	احيانًا	احيانًا	نادرًا	غالبًا	احيانًا	احيانًا	غالبًا	غالبًا	لا أوافق	محايد	أوافق	محايد	أوافق	أوافق	محايد	أوافق	لا أوافق	محايد	أوافق	أوافق	أوافق بشدة	احيانًا	احيانًا	غالبًا	احيانًا	محايد	محايد	محايد	محايد	محايد
10:31:39 ص 2023/11/22	لا، أرغب بالمشاركة	أنثى	أعزب	سنة ثانية	18-22	بكالوريوس	الأسرة	< 100	50	165	مرة إلى مرتين في الشهر	المعجنات, الأطعمة المقلية (بطاطا، دجاج، فلافل، دونات، نجت الدجاج), الأطعمة سريعة التحضير (أندومي، معكرونة)	محايد	لا أوافق	محايد	أوافق	أوافق	أوافق	محايد	احيانًا	غالبًا	احيانًا	دائمًا	دائمًا	احيانًا	نادرًا	احيانًا	لا أوافق	لا أوافق	لا أوافق	محايد	أوافق	أوافق	محايد	أوافق	لا أوافق	محايد	محايد	محايد	أوافق	ابدًا	ابدًا	ابدًا	نادرًا	محايد	محايد	محايد	أوافق	محايد
10:43:16 ص 2023/11/22	لا، أرغب بالمشاركة	أنثى	أعزب	سنة ثالثة	18-22	بكالوريوس	الأسرة	< 100	57.5	158	مرة أسبوعيًا	جميع ما ذكر	أوافق	محايد	لا أوافق	أوافق بشدة	أوافق	محايد	محايد	احيانًا	غالبًا	نادرًا	احيانًا	غالبًا	احيانًا	غالبًا	غالبًا	لا أوافق	لا أوافق	محايد	محايد	أوافق	أوافق بشدة	محايد	لا أوافق	لا أوافق	محايد	محايد	محايد	أوافق	احيانًا	نادرًا	نادرًا	نادرًا	محايد	محايد	محايد	محايد	محايد
10:47:56 ص 2023/11/22	نعم، أرغب بالمشاركة	أنثى	أعزب	سنة رابعة فأكثر	18-22	بكالوريوس	الأسرة	< 100	55	164	مرة إلى مرتين في الشهر	جميع ما ذكر	محايد	أوافق	لا أوافق	أوافق	محايد	أوافق بشدة	أوافق	احيانًا	غالبًا	نادرًا	دائمًا	نادرًا	غالبًا	نادرًا	احيانًا	أوافق	محايد	لا أوافق بشدة	لا أوافق	أوافق	أوافق	لا أوافق	أوافق بشدة	لا أوافق	أوافق	لا أوافق	محايد	أوافق	دائمًا	دائمًا	دائمًا	دائمًا	لا أوافق	لا أوافق	لا أوافق	لا أوافق بشدة	لا أوافق
10:48:09 ص 2023/11/22	نعم، أرغب بالمشاركة	أنثى	أعزب	سنة ثانية	18-22	بكالوريوس	الأسرة	200-299	52	157	مرة أسبوعيًا	الأطعمة المقلية (بطاطا، دجاج، فلافل، دونات، نجت الدجاج), الأطعمة سريعة التحضير (أندومي، معكرونة), شاورما اللحم أو الدجاج أو الدجاج المقرمش	محايد	أوافق	لا أوافق	أوافق	أوافق	أوافق	محايد	غالبًا	غالبًا	احيانًا	دائمًا	غالبًا	غالبًا	غالبًا	غالبًا	لا أوافق بشدة	لا أوافق	أوافق	محايد	محايد	أوافق	محايد	أوافق	لا أوافق بشدة	لا أوافق	أوافق	أوافق	أوافق	نادرًا	نادرًا	احيانًا	نادرًا	محايد	محايد	محايد	أوافق	أوافق
ص 23/11/2023 10:49:30	نعم، أرغب بالمشاركة	أنثى	أعزب	سنة ثانية	18-22	بكالوريوس	الأسرة	200-299	53	154	مرة أسبوعيًا	جميع ما ذكر	محايد	محايد	لا أوافق	محايد	محايد	أوافق بشدة	لا أوافق	غالبًا	دائمًا	غالبًا	دائمًا	دائمًا	غالبًا	دائمًا	دائمًا	لا أوافق	لا أوافق	لا أوافق	لا أوافق	محايد	أوافق	لا أوافق	أوافق بشدة	لا أوافق بشدة	محايد	لا أوافق	أوافق	أوافق	ابدًا	ابدًا	احيانًا	ابدًا	لا أوافق	لا أوافق	لا أوافق	أوافق	لا أوافق
10:49:31 ص 2023/11/22	نعم، أرغب بالمشاركة	أنثى	أعزب	سنة رابعة فأكثر	18-22	بكالوريوس	الأسرة	300-350	52	156	أكثر من 3 مرات في الأسبوع	جميع ما ذكر	لا أوافق	لا أوافق	أوافق	أوافق	أوافق	أوافق بشدة	لا أوافق	دائمًا	احيانًا	احيانًا	دائمًا	احيانًا	غالبًا	غالبًا	غالبًا	لا أوافق	لا أوافق	لا أوافق	لا أوافق بشدة	لا أوافق	أوافق	أوافق	أوافق	أوافق بشدة	أوافق بشدة	أوافق	أوافق	أوافق	ابدًا	ابدًا	ابدًا	ابدًا	لا أوافق	لا أوافق	أوافق	أوافق	لا أوافق
10:55:04 ص 2023/11/22	نعم، أرغب بالمشاركة	أنثى	أعزب	سنة ثانية	18-22	بكالوريوس	الأسرة	< 100	42	153	يوميًا	الأطعمة المقلية (بطاطا، دجاج، فلافل، دونات، نجت الدجاج)	أوافق	أوافق	لا أوافق	أوافق	أوافق	أوافق	لا أوافق	ابدًا	دائمًا	ابدًا	دائمًا	دائمًا	ابدًا	ابدًا	غالبًا	لا أوافق	أوافق	أوافق	محايد	أوافق	أوافق	لا أوافق	أوافق	لا أوافق	لا أوافق	محايد	محايد	أوافق	نادرًا	ابدًا	غالبًا	نادرًا	لا أوافق	لا أوافق	محايد	محايد	محايد
10:56:59 ص 2023/11/22	نعم، أرغب بالمشاركة	أنثى	أعزب	سنة ثالثة	18-22	بكالوريوس	الأسرة	300-350	46	160	أكثر من 3 مرات في الأسبوع	جميع ما ذكر	لا أوافق	لا أوافق	محايد	أوافق	أوافق	أوافق	لا أوافق	دائمًا	دائمًا	غالبًا	دائمًا	دائمًا	غالبًا	دائمًا	غالبًا	لا أوافق	لا أوافق	لا أوافق	محايد	لا أوافق	أوافق	أوافق بشدة	لا أوافق	محايد	أوافق	أوافق	محايد	محايد	احيانًا	احيانًا	احيانًا	احيانًا	محايد	محايد	لا أوافق	أوافق بشدة	أوافق
10:57:49 ص 2023/11/22	نعم، أرغب بالمشاركة	أنثى	أعزب	سنة ثانية	18-22	بكالوريوس	لوحدي	>450	70	161	مرة أسبوعيًا	الأطعمة سريعة التحضير (أندومي، معكرونة), شاورما اللحم أو الدجاج أو الدجاج المقرمش	أوافق	أوافق	أوافق	أوافق	أوافق	أوافق	لا أوافق	غالبًا	احيانًا	غالبًا	غالبًا	غالبًا	غالبًا	احيانًا	نادرًا	لا أوافق	محايد	أوافق	محايد	أوافق	أوافق	أوافق	أوافق	أوافق	أوافق	محايد	أوافق	أوافق	نادرًا	نادرًا	نادرًا	نادرًا	محايد	محايد	أوافق	أوافق	محايد
10:58:08 ص 2023/11/22	نعم، أرغب بالمشاركة	أنثى	أعزب	سنة ثانية	18-22	بكالوريوس	الأسرة	< 100	59	165	2-3 مرة في الأسبوع	جميع ما ذكر	محايد	محايد	لا أوافق	أوافق	أوافق	أوافق	محايد	دائمًا	احيانًا	غالبًا	غالبًا	احيانًا	غالبًا	غالبًا	غالبًا	أوافق	أوافق	لا أوافق	محايد	أوافق	أوافق بشدة	لا أوافق	أوافق	محايد	أوافق	محايد	أوافق	أوافق	احيانًا	احيانًا	احيانًا	غالبًا	لا أوافق	أوافق	أوافق	أوافق	أوافق
10:59:17 ص 2023/11/22	نعم، أرغب بالمشاركة	أنثى	أعزب	سنة ثانية	18-22	بكالوريوس	الأسرة	< 100	65	160	مرة أسبوعيًا	المعجنات, الأطعمة المقلية (بطاطا، دجاج، فلافل، دونات، نجت الدجاج), شاورما اللحم أو الدجاج أو الدجاج المقرمش	أوافق	أوافق	محايد	أوافق بشدة	أوافق بشدة	أوافق بشدة	لا أوافق	غالبًا	احيانًا	احيانًا	دائمًا	نادرًا	احيانًا	احيانًا	غالبًا	لا أوافق	محايد	أوافق	محايد	أوافق	أوافق	أوافق	محايد	لا أوافق	أوافق	محايد	أوافق	أوافق	احيانًا	احيانًا	احيانًا	احيانًا	أوافق	أوافق	محايد	أوافق	لا أوافق
11:18:46 ص 2023/11/22	نعم، أرغب بالمشاركة	أنثى	أعزب	سنة ثانية	18-22	بكالوريوس	الأسرة	< 100	50	160	2-3 مرة في الأسبوع	المعجنات, الأطعمة المقلية (بطاطا، دجاج، فلافل، دونات، نجت الدجاج), الأطعمة سريعة التحضير (أندومي، معكرونة), اللحوم المصنعة (برغر، نقانق), شاورما اللحم أو الدجاج أو الدجاج المقرمش, جميع ما ذكر	أوافق	أوافق	محايد	أوافق	أوافق	أوافق	محايد	غالبًا	دائمًا	احيانًا	غالبًا	ابدًا	ابدًا	غالبًا	دائمًا	أوافق	محايد	أوافق	لا أوافق بشدة	أوافق	أوافق	لا أوافق	أوافق	لا أوافق	أوافق	محايد	أوافق	أوافق	احيانًا	احيانًا	احيانًا	احيانًا	محايد	أوافق	أوافق	أوافق	محايد
11:18:56 ص 2023/11/22	لا، أرغب بالمشاركة	أنثى	أعزب	سنة ثالثة	18-22	بكالوريوس	الأسرة	< 100	65	167	مرة إلى مرتين في الشهر	الأطعمة سريعة التحضير (أندومي، معكرونة)	أوافق	أوافق	أوافق	محايد	محايد	أوافق بشدة	لا أوافق	دائمًا	ابدًا	احيانًا	دائمًا	ابدًا	دائمًا	دائمًا	غالبًا	لا أوافق بشدة	لا أوافق	أوافق	أوافق	أوافق	أوافق	لا أوافق	أوافق	لا أوافق بشدة	لا أوافق	لا أوافق	أوافق	أوافق	نادرًا	غالبًا	غالبًا	غالبًا	محايد	لا أوافق	لا أوافق	أوافق بشدة	لا أوافق بشدة
11:18:59 ص 2023/11/22	نعم، أرغب بالمشاركة	أنثى	أعزب	سنة ثالثة	18-22	بكالوريوس	الأسرة	100-199	70	174	أكثر من 3 مرات في الأسبوع	جميع ما ذكر	أوافق	أوافق	لا أوافق	أوافق	أوافق	أوافق بشدة	محايد	دائمًا	احيانًا	احيانًا	دائمًا	احيانًا	غالبًا	دائمًا	دائمًا	أوافق	محايد	محايد	محايد	أوافق	لا أوافق	أوافق	أوافق	لا أوافق بشدة	أوافق بشدة	أوافق	أوافق	أوافق بشدة	نادرًا	نادرًا	نادرًا	نادرًا	لا أوافق	أوافق	أوافق	أوافق	أوافق
11:19:25 ص 2023/11/22	نعم، أرغب بالمشاركة	أنثى	أعزب	سنة ثانية	18-22	بكالوريوس	الأسرة	100-199	47	155	نادرًا ما أستهلك الوجبات السريعة	الأطعمة سريعة التحضير (أندومي، معكرونة)	أوافق بشدة	أوافق بشدة	لا أوافق بشدة	أوافق	لا أوافق	محايد	أوافق	احيانًا	ابدًا	ابدًا	دائمًا	ابدًا	غالبًا	نادرًا	نادرًا	لا أوافق	أوافق بشدة	أوافق بشدة	لا أوافق	أوافق بشدة	لا أوافق	لا أوافق بشدة	أوافق بشدة	لا أوافق بشدة	لا أوافق	أوافق	لا أوافق	أوافق	ابدًا	ابدًا	ابدًا	ابدًا	أوافق بشدة	أوافق بشدة	أوافق بشدة	أوافق	أوافق بشدة
11:19:37 ص 2023/11/22	نعم، أرغب بالمشاركة	أنثى	أعزب	سنة ثالثة	18-22	بكالوريوس	الأسرة	< 100	56	158	أكثر من 3 مرات في الأسبوع	جميع ما ذكر	أوافق	أوافق	لا أوافق	أوافق	أوافق	أوافق	لا أوافق	دائمًا	ابدًا	احيانًا	دائمًا	دائمًا	دائمًا	دائمًا	دائمًا	لا أوافق	محايد	محايد	محايد	محايد	أوافق	محايد	محايد	لا أوافق	أوافق	أوافق بشدة	محايد	أوافق بشدة	ابدًا	ابدًا	احيانًا	نادرًا	لا أوافق	لا أوافق	لا أوافق	أوافق بشدة	أوافق
11:19:41 ص 2023/11/22	نعم، أرغب بالمشاركة	أنثى	أعزب	سنة ثالثة	18-22	بكالوريوس	الأسرة	< 100	69	160	مرة أسبوعيًا	جميع ما ذكر	محايد	أوافق	لا أوافق	أوافق	أوافق بشدة	أوافق بشدة	لا أوافق بشدة	دائمًا	ابدًا	ابدًا	دائمًا	دائمًا	دائمًا	دائمًا	ابدًا	لا أوافق بشدة	محايد	لا أوافق	لا أوافق بشدة	أوافق	أوافق	لا أوافق	أوافق	لا أوافق بشدة	أوافق بشدة	لا أوافق	محايد	أوافق بشدة	احيانًا	غالبًا	غالبًا	احيانًا	لا أوافق بشدة	لا أوافق بشدة	لا أوافق بشدة	أوافق بشدة	لا أوافق بشدة
11:20:14 ص 2023/11/22	نعم، أرغب بالمشاركة	أنثى	متزوج	سنة ثانية	27-30	بكالوريوس	لوحدي	>450	62	156	نادرًا ما أستهلك الوجبات السريعة	المعجنات, الأطعمة المقلية (بطاطا، دجاج، فلافل، دونات، نجت الدجاج), الأطعمة سريعة التحضير (أندومي، معكرونة)	أوافق بشدة	أوافق بشدة	لا أوافق	أوافق	أوافق	أوافق	أوافق	غالبًا	احيانًا	غالبًا	دائمًا	دائمًا	غالبًا	غالبًا	غالبًا	لا أوافق	لا أوافق	لا أوافق	لا أوافق بشدة	أوافق بشدة	أوافق بشدة	لا أوافق بشدة	أوافق بشدة	لا أوافق	لا أوافق بشدة	لا أوافق بشدة	أوافق	أوافق بشدة	ابدًا	ابدًا	ابدًا	غالبًا	لا أوافق	أوافق	أوافق	أوافق	لا أوافق
11:20:53 ص 2023/11/22	نعم، أرغب بالمشاركة	أنثى	أعزب	سنة ثالثة	18-22	بكالوريوس	الأسرة	< 100	67	160	مرة أسبوعيًا	جميع ما ذكر	لا أوافق	محايد	لا أوافق بشدة	أوافق بشدة	أوافق	أوافق بشدة	لا أوافق بشدة	دائمًا	ابدًا	ابدًا	احيانًا	ابدًا	احيانًا	نادرًا	غالبًا	لا أوافق	لا أوافق	لا أوافق	محايد	أوافق	أوافق بشدة	أوافق	أوافق	محايد	محايد	لا أوافق	لا أوافق	أوافق	نادرًا	نادرًا	احيانًا	احيانًا	أوافق	محايد	أوافق	محايد	أوافق
11:21:04 ص 2023/11/22	نعم، أرغب بالمشاركة	أنثى	أعزب	سنة ثالثة	18-22	بكالوريوس	الأسرة	< 100	49	159	مرة إلى مرتين في الشهر	الأطعمة المقلية (بطاطا، دجاج، فلافل، دونات، نجت الدجاج), الأطعمة سريعة التحضير (أندومي، معكرونة), اللحوم المصنعة (برغر، نقانق), شاورما اللحم أو الدجاج أو الدجاج المقرمش	لا أوافق	لا أوافق	أوافق	أوافق	محايد	أوافق	لا أوافق	غالبًا	ابدًا	ابدًا	احيانًا	غالبًا	غالبًا	دائمًا	دائمًا	لا أوافق	لا أوافق	محايد	محايد	أوافق	لا أوافق بشدة	لا أوافق بشدة	لا أوافق	أوافق	لا أوافق بشدة	أوافق	لا أوافق بشدة	محايد	احيانًا	دائمًا	احيانًا	ابدًا	محايد	أوافق بشدة	لا أوافق بشدة	أوافق	لا أوافق بشدة
11:21:42 ص 2023/11/22	نعم، أرغب بالمشاركة	أنثى	أعزب	سنة ثانية	18-22	بكالوريوس	الأسرة	>450	53	169	مرة أسبوعيًا	جميع ما ذكر	لا أوافق	محايد	لا أوافق	محايد	أوافق	أوافق	محايد	احيانًا	نادرًا	احيانًا	دائمًا	دائمًا	دائمًا	احيانًا	احيانًا	لا أوافق	محايد	محايد	محايد	أوافق	أوافق	لا أوافق	محايد	أوافق بشدة	أوافق	محايد	محايد	أوافق بشدة	احيانًا	نادرًا	نادرًا	احيانًا	محايد	محايد	محايد	أوافق بشدة	محايد
11:22:50 ص 2023/11/22	نعم، أرغب بالمشاركة	أنثى	أعزب	سنة أولى	18-22	بكالوريوس	الأسرة	< 100	70	165	مرة أسبوعيًا	جميع ما ذكر	أوافق	أوافق بشدة	لا أوافق	أوافق بشدة	أوافق بشدة	أوافق	لا أوافق	دائمًا	ابدًا	ابدًا	غالبًا	ابدًا	دائمًا	احيانًا	غالبًا	لا أوافق	لا أوافق	محايد	أوافق	أوافق	أوافق	لا أوافق	أوافق	لا أوافق	أوافق	أوافق	محايد	أوافق	ابدًا	ابدًا	ابدًا	ابدًا	محايد	أوافق	أوافق	أوافق	محايد
11:22:54 ص 2023/11/22	نعم، أرغب بالمشاركة	أنثى	أعزب	سنة ثالثة	18-22	بكالوريوس	الأسرة	< 100	56	167	2-3 مرة في الأسبوع	جميع ما ذكر	محايد	أوافق	لا أوافق بشدة	محايد	محايد	أوافق	لا أوافق بشدة	احيانًا	نادرًا	ابدًا	دائمًا	نادرًا	دائمًا	غالبًا	ابدًا	لا أوافق بشدة	لا أوافق	محايد	محايد	محايد	أوافق	أوافق	محايد	أوافق بشدة	أوافق	أوافق	أوافق	أوافق	احيانًا	دائمًا	غالبًا	غالبًا	لا أوافق	لا أوافق	محايد	أوافق	أوافق
11:23:06 ص 2023/11/22	نعم، أرغب بالمشاركة	أنثى	أعزب	سنة ثانية	18-22	بكالوريوس	الأسرة	< 100	48	158	مرة أسبوعيًا	جميع ما ذكر	أوافق	أوافق	لا أوافق	أوافق	أوافق	أوافق	لا أوافق	دائمًا	ابدًا	احيانًا	غالبًا	ابدًا	دائمًا	احيانًا	احيانًا	لا أوافق	لا أوافق	لا أوافق	أوافق	أوافق	أوافق	لا أوافق	أوافق	لا أوافق	لا أوافق	أوافق	محايد	أوافق	ابدًا	ابدًا	ابدًا	ابدًا	محايد	أوافق	لا أوافق	محايد	محايد
11:25:17 ص 2023/11/22	نعم، أرغب بالمشاركة	ذكر	أعزب	سنة ثالثة	23-26	بكالوريوس	الأسرة	< 100	86	181	أكثر من 3 مرات في الأسبوع	جميع ما ذكر	محايد	محايد	محايد	أوافق بشدة	أوافق بشدة	أوافق بشدة	لا أوافق بشدة	دائمًا	دائمًا	دائمًا	غالبًا	دائمًا	دائمًا	احيانًا	غالبًا	أوافق	محايد	لا أوافق	محايد	أوافق	أوافق بشدة	لا أوافق	محايد	لا أوافق بشدة	أوافق بشدة	أوافق	محايد	محايد	ابدًا	ابدًا	ابدًا	ابدًا	لا أوافق	أوافق	أوافق	أوافق بشدة	محايد
11:19:57 م 2023/11/26	نعم، أرغب بالمشاركة	أنثى	أعزب	سنة ثالثة	23-26	بكالوريوس	الأسرة	< 100	52	150	2-3 مرة في الأسبوع	الأطعمة المقلية (بطاطا، دجاج، فلافل، دونات، نجت الدجاج)	محايد	محايد	لا أوافق	أوافق	أوافق	أوافق	لا أوافق	احيانًا	احيانًا	نادرًا	دائمًا	احيانًا	غالبًا	دائمًا	احيانًا	محايد	محايد	أوافق	محايد	أوافق	أوافق	محايد	أوافق	لا أوافق	محايد	محايد	محايد	محايد	نادرًا	احيانًا	احيانًا	غالبًا	محايد	محايد	محايد	محايد	لا أوافق
11:23:45 م 2023/11/26	نعم، أرغب بالمشاركة	أنثى	أعزب	سنة ثالثة	18-22	بكالوريوس	الأسرة	100-199	55	171	مرة إلى مرتين في الشهر	الأطعمة المقلية (بطاطا، دجاج، فلافل، دونات، نجت الدجاج), الأطعمة سريعة التحضير (أندومي، معكرونة), اللحوم المصنعة (برغر، نقانق), شاورما اللحم أو الدجاج أو الدجاج المقرمش	محايد	محايد	لا أوافق بشدة	محايد	أوافق	أوافق	لا أوافق	نادرًا	احيانًا	ابدًا	دائمًا	نادرًا	ابدًا	غالبًا	غالبًا	لا أوافق بشدة	محايد	أوافق	أوافق	أوافق بشدة	أوافق بشدة	لا أوافق	أوافق بشدة	لا أوافق بشدة	لا أوافق	لا أوافق	محايد	محايد	نادرًا	ابدًا	نادرًا	ابدًا	محايد	أوافق	أوافق	أوافق	محايد
11:35:10 م 2023/11/26	نعم، أرغب بالمشاركة	أنثى	أعزب	سنة ثالثة	18-22	بكالوريوس	الأسرة	200-299	75	160	2-3 مرة في الأسبوع	جميع ما ذكر	محايد	محايد	لا أوافق بشدة	أوافق	أوافق بشدة	أوافق بشدة	محايد	دائمًا	نادرًا	نادرًا	غالبًا	ابدًا	دائمًا	دائمًا	ابدًا	لا أوافق بشدة	محايد	محايد	محايد	محايد	أوافق	أوافق بشدة	محايد	لا أوافق	أوافق	أوافق	أوافق	أوافق	ابدًا	ابدًا	ابدًا	ابدًا	لا أوافق بشدة	لا أوافق بشدة	لا أوافق بشدة	أوافق	لا أوافق بشدة
11:38:14 م 2023/11/26	نعم، أرغب بالمشاركة	أنثى	أعزب	سنة ثالثة	18-22	بكالوريوس	الأسرة	< 100	63	158	نادرًا ما أستهلك الوجبات السريعة	الأطعمة المقلية (بطاطا، دجاج، فلافل، دونات، نجت الدجاج), الأطعمة سريعة التحضير (أندومي، معكرونة), اللحوم المصنعة (برغر، نقانق), شاورما اللحم أو الدجاج أو الدجاج المقرمش	أوافق	أوافق	لا أوافق	أوافق	أوافق	أوافق	محايد	غالبًا	احيانًا	احيانًا	غالبًا	غالبًا	غالبًا	احيانًا	احيانًا	محايد	محايد	أوافق	محايد	أوافق بشدة	أوافق	لا أوافق بشدة	أوافق بشدة	لا أوافق	لا أوافق	محايد	محايد	أوافق	احيانًا	غالبًا	غالبًا	غالبًا	أوافق	أوافق	أوافق	أوافق	أوافق
11:54:13 م 2023/11/26	نعم، أرغب بالمشاركة	أنثى	أعزب	سنة ثالثة	18-22	بكالوريوس	الأسرة	< 100	48	160	مرة أسبوعيًا	جميع ما ذكر	لا أوافق	لا أوافق	لا أوافق بشدة	أوافق	أوافق	أوافق بشدة	لا أوافق بشدة	نادرًا	احيانًا	ابدًا	ابدًا	ابدًا	احيانًا	نادرًا	ابدًا	لا أوافق بشدة	لا أوافق بشدة	لا أوافق بشدة	لا أوافق بشدة	أوافق بشدة	أوافق بشدة	لا أوافق بشدة	أوافق بشدة	لا أوافق بشدة	لا أوافق بشدة	محايد	أوافق	أوافق بشدة	ابدًا	ابدًا	ابدًا	ابدًا	محايد	أوافق	لا أوافق بشدة	أوافق بشدة	أوافق
12:03:55 ص 2023/11/26	نعم، أرغب بالمشاركة	أنثى	أعزب	سنة ثالثة	18-22	بكالوريوس	الأسرة	< 100	72	159	مرة إلى مرتين في الشهر	اللحوم المصنعة (برغر، نقانق), شاورما اللحم أو الدجاج أو الدجاج المقرمش	لا أوافق بشدة	لا أوافق بشدة	لا أوافق بشدة	أوافق	أوافق	محايد	لا أوافق	نادرًا	احيانًا	ابدًا	نادرًا	احيانًا	نادرًا	نادرًا	احيانًا	لا أوافق	لا أوافق	أوافق	لا أوافق	أوافق	أوافق	لا أوافق	أوافق بشدة	محايد	محايد	لا أوافق	لا أوافق	أوافق بشدة	احيانًا	ابدًا	نادرًا	نادرًا	محايد	أوافق	أوافق	أوافق	محايد
3:57:16 م 2023/11/26	نعم، أرغب بالمشاركة	أنثى	أعزب	سنة ثالثة	18-22	بكالوريوس	الأسرة	< 100	57	159	2-3 مرة في الأسبوع	جميع ما ذكر	أوافق بشدة	لا أوافق بشدة	لا أوافق	أوافق	أوافق	أوافق	أوافق	احيانًا	ابدًا	ابدًا	غالبًا	ابدًا	غالبًا	احيانًا	غالبًا	لا أوافق	أوافق	لا أوافق	لا أوافق	أوافق	أوافق	محايد	لا أوافق	أوافق	أوافق	لا أوافق	أوافق	لا أوافق	احيانًا	نادرًا	غالبًا	نادرًا	أوافق	أوافق	لا أوافق	أوافق	أوافق
6:54:52 م 2023/11/26	نعم، أرغب بالمشاركة	أنثى	أعزب	سنة ثالثة	18-22	بكالوريوس	الأسرة	< 100	70	165	مرة أسبوعيًا	جميع ما ذكر	أوافق	أوافق	لا أوافق	أوافق	أوافق	أوافق	محايد	غالبًا	دائمًا	نادرًا	دائمًا	غالبًا	دائمًا	غالبًا	دائمًا	محايد	محايد	لا أوافق	لا أوافق	أوافق	أوافق	لا أوافق	أوافق	لا أوافق	أوافق	أوافق	أوافق	أوافق	نادرًا	نادرًا	نادرًا	نادرًا	محايد	محايد	محايد	أوافق	محايد
11:16:31 م 2023/11/26	نعم، أرغب بالمشاركة	ذكر	أعزب	سنة ثالثة	18-22	بكالوريوس	الأسرة	< 100	70	174	مرة أسبوعيًا	المعجنات, شاورما اللحم أو الدجاج أو الدجاج المقرمش	لا أوافق بشدة	لا أوافق بشدة	لا أوافق بشدة	أوافق	محايد	أوافق بشدة	لا أوافق بشدة	احيانًا	غالبًا	ابدًا	غالبًا	نادرًا	نادرًا	احيانًا	غالبًا	لا أوافق بشدة	لا أوافق بشدة	لا أوافق	لا أوافق	أوافق بشدة	أوافق	محايد	أوافق بشدة	لا أوافق بشدة	محايد	أوافق	أوافق	لا أوافق بشدة	احيانًا	نادرًا	نادرًا	احيانًا	أوافق	أوافق بشدة	محايد	أوافق	أوافق بشدة
1:50:26 م 2023/11/26	نعم، أرغب بالمشاركة	أنثى	أعزب	سنة ثالثة	18-22	بكالوريوس	الأسرة	< 100	52	150	2-3 مرة في الأسبوع	جميع ما ذكر	أوافق	أوافق	لا أوافق	أوافق	أوافق	أوافق	لا أوافق	احيانًا	غالبًا	نادرًا	غالبًا	غالبًا	احيانًا	غالبًا	احيانًا	أوافق	أوافق	لا أوافق	لا أوافق	أوافق	أوافق	لا أوافق	أوافق	لا أوافق	أوافق	محايد	أوافق	أوافق	نادرًا	نادرًا	نادرًا	احيانًا	لا أوافق	لا أوافق	محايد	أوافق	لا أوافق
2:37:13 م 2023/11/26	نعم، أرغب بالمشاركة	أنثى	أعزب	سنة ثالثة	18-22	بكالوريوس	الأسرة	< 100	80	165	أكثر من 3 مرات في الأسبوع	الأطعمة المقلية (بطاطا، دجاج، فلافل، دونات، نجت الدجاج), الأطعمة سريعة التحضير (أندومي، معكرونة)	محايد	محايد	لا أوافق	أوافق	أوافق	أوافق	محايد	احيانًا	احيانًا	احيانًا	غالبًا	احيانًا	غالبًا	غالبًا	غالبًا	محايد	محايد	محايد	أوافق	محايد	أوافق	محايد	محايد	محايد	أوافق	محايد	محايد	أوافق	احيانًا	احيانًا	احيانًا	غالبًا	لا أوافق	محايد	محايد	أوافق	لا أوافق بشدة
11:08:15 م 2023/12/03	نعم، أرغب بالمشاركة	أنثى	أعزب	سنة ثانية	23-26	بكالوريوس	الأسرة	100-199	80	153	مرة أسبوعيًا	جميع ما ذكر	محايد	محايد	محايد	أوافق بشدة	أوافق بشدة	أوافق بشدة	محايد	دائمًا	ابدًا	احيانًا	دائمًا	دائمًا	دائمًا	دائمًا	ابدًا	لا أوافق بشدة	لا أوافق	لا أوافق بشدة	لا أوافق بشدة	أوافق بشدة	أوافق بشدة	أوافق بشدة	أوافق بشدة	أوافق	لا أوافق	لا أوافق بشدة	أوافق	أوافق بشدة	ابدًا	ابدًا	ابدًا	ابدًا	لا أوافق	لا أوافق	لا أوافق	أوافق بشدة	لا أوافق
11:09:13 م 2023/12/03	نعم، أرغب بالمشاركة	أنثى	أعزب	سنة رابعة فأكثر	23-26	بكالوريوس	الأسرة	< 100	45	171	مرة إلى مرتين في الشهر	الأطعمة المقلية (بطاطا، دجاج، فلافل، دونات، نجت الدجاج), شاورما اللحم أو الدجاج أو الدجاج المقرمش	أوافق	أوافق	لا أوافق	لا أوافق	أوافق	أوافق	محايد	احيانًا	نادرًا	غالبًا	احيانًا	غالبًا	احيانًا	غالبًا	نادرًا	لا أوافق	لا أوافق	لا أوافق	لا أوافق	محايد	أوافق	أوافق	أوافق	لا أوافق	أوافق	لا أوافق بشدة	أوافق	لا أوافق	دائمًا	احيانًا	دائمًا	دائمًا	محايد	أوافق	لا أوافق	أوافق	محايد
11:09:20 م 2023/12/03	نعم، أرغب بالمشاركة	أنثى	أعزب	سنة أولى	18-22	بكالوريوس	الأسرة	< 100	40	165	أكثر من 3 مرات في الأسبوع	جميع ما ذكر	لا أوافق	لا أوافق	لا أوافق بشدة	أوافق	أوافق	أوافق	محايد	احيانًا	ابدًا	احيانًا	غالبًا	ابدًا	احيانًا	غالبًا	دائمًا	لا أوافق	محايد	محايد	محايد	محايد	محايد	محايد	أوافق	لا أوافق	لا أوافق	لا أوافق	محايد	محايد	نادرًا	احيانًا	احيانًا	احيانًا	لا أوافق	لا أوافق	محايد	لا أوافق	محايد
11:10:31 م 2023/12/03	نعم، أرغب بالمشاركة	ذكر	أعزب	سنة أولى	18-22	بكالوريوس	الأسرة	< 100	68	170	أكثر من 3 مرات في الأسبوع	شاورما اللحم أو الدجاج أو الدجاج المقرمش	أوافق	أوافق	لا أوافق	أوافق	أوافق	أوافق	لا أوافق	دائمًا	دائمًا	ابدًا	دائمًا	ابدًا	دائمًا	دائمًا	ابدًا	أوافق	أوافق	أوافق	أوافق	أوافق	أوافق	لا أوافق	لا أوافق	أوافق	أوافق	لا أوافق	أوافق	أوافق	احيانًا	ابدًا	احيانًا	احيانًا	أوافق	أوافق	أوافق	أوافق	لا أوافق
11:10:35 م 2023/12/03	نعم، أرغب بالمشاركة	أنثى	أعزب	سنة ثانية	18-22	بكالوريوس	الأسرة	100-199	49	160	مرة أسبوعيًا	جميع ما ذكر	أوافق	لا أوافق بشدة	لا أوافق	أوافق	أوافق	أوافق بشدة	محايد	دائمًا	دائمًا	غالبًا	دائمًا	احيانًا	دائمًا	دائمًا	دائمًا	أوافق	أوافق	لا أوافق	محايد	أوافق	أوافق	محايد	أوافق	أوافق	أوافق	لا أوافق	أوافق	أوافق	دائمًا	دائمًا	دائمًا	دائمًا	لا أوافق	أوافق	أوافق	أوافق	لا أوافق
11:11:01 م 2023/12/03	نعم، أرغب بالمشاركة	أنثى	متزوج	سنة ثانية	27-30	بكالوريوس	الأسرة	351-450	69	160	مرة إلى مرتين في الشهر	شاورما اللحم أو الدجاج أو الدجاج المقرمش	أوافق	أوافق	لا أوافق بشدة	أوافق	أوافق بشدة	أوافق	أوافق	غالبًا	دائمًا	ابدًا	دائمًا	دائمًا	ابدًا	غالبًا	ابدًا	لا أوافق بشدة	أوافق	أوافق	لا أوافق بشدة	أوافق بشدة	أوافق بشدة	أوافق	أوافق	لا أوافق بشدة	أوافق	لا أوافق	أوافق	أوافق	نادرًا	ابدًا	نادرًا	نادرًا	محايد	أوافق	أوافق	أوافق	أوافق بشدة
11:11:06 م 2023/12/03	نعم، أرغب بالمشاركة	أنثى	أعزب	سنة رابعة فأكثر	23-26	بكالوريوس	الأسرة	< 100	62	163	مرة أسبوعيًا	جميع ما ذكر	أوافق	أوافق	محايد	أوافق بشدة	أوافق بشدة	أوافق بشدة	لا أوافق بشدة	دائمًا	ابدًا	احيانًا	دائمًا	نادرًا	دائمًا	دائمًا	دائمًا	محايد	محايد	محايد	لا أوافق	أوافق	أوافق	أوافق	أوافق	لا أوافق	أوافق	محايد	محايد	أوافق	نادرًا	نادرًا	نادرًا	احيانًا	أوافق	أوافق	أوافق	أوافق	أوافق
11:11:13 م 2023/12/03	نعم، أرغب بالمشاركة	أنثى	أعزب	سنة ثالثة	18-22	بكالوريوس	الأسرة	< 100	61	166	نادرًا ما أستهلك الوجبات السريعة	المعجنات, الأطعمة المقلية (بطاطا، دجاج، فلافل، دونات، نجت الدجاج), الأطعمة سريعة التحضير (أندومي، معكرونة), شاورما اللحم أو الدجاج أو الدجاج المقرمش	أوافق	محايد	لا أوافق	أوافق	أوافق	أوافق بشدة	محايد	غالبًا	احيانًا	احيانًا	دائمًا	غالبًا	احيانًا	نادرًا	ابدًا	لا أوافق	محايد	لا أوافق	أوافق	أوافق بشدة	أوافق	لا أوافق	أوافق	لا أوافق بشدة	لا أوافق	محايد	لا أوافق	أوافق	ابدًا	نادرًا	غالبًا	نادرًا	أوافق	أوافق بشدة	أوافق	أوافق بشدة	أوافق
11:11:16 م 2023/12/03	نعم، أرغب بالمشاركة	أنثى	أعزب	سنة أولى	18-22	بكالوريوس	الأسرة	< 100	57	173	مرة أسبوعيًا	جميع ما ذكر	محايد	محايد	لا أوافق	أوافق	أوافق	أوافق	محايد	احيانًا	احيانًا	نادرًا	غالبًا	احيانًا	نادرًا	غالبًا	غالبًا	لا أوافق	أوافق	أوافق	لا أوافق بشدة	أوافق	أوافق	لا أوافق	أوافق	أوافق	أوافق	لا أوافق	لا أوافق	محايد	غالبًا	غالبًا	غالبًا	دائمًا	لا أوافق	لا أوافق	لا أوافق	أوافق	محايد
11:11:30 م 2023/12/03	لا، أرغب بالمشاركة	ذكر	أعزب	سنة أولى	18-22	بكالوريوس	لوحدي	100-199	103	175	2-3 مرة في الأسبوع	شاورما اللحم أو الدجاج أو الدجاج المقرمش	محايد	محايد	محايد	محايد	لا أوافق	محايد	لا أوافق	احيانًا	دائمًا	ابدًا	دائمًا	احيانًا	احيانًا	نادرًا	ابدًا	لا أوافق بشدة	لا أوافق بشدة	محايد	محايد	أوافق بشدة	محايد	محايد	أوافق بشدة	لا أوافق بشدة	لا أوافق بشدة	لا أوافق بشدة	محايد	أوافق	ابدًا	ابدًا	ابدًا	احيانًا	محايد	محايد	محايد	محايد	محايد
11:11:30 م 2023/12/03	نعم، أرغب بالمشاركة	ذكر	أعزب	سنة رابعة فأكثر	23-26	دراسات عليا	الأسرة	200-299	92	190	مرة أسبوعيًا	المعجنات, الأطعمة المقلية (بطاطا، دجاج، فلافل، دونات، نجت الدجاج), الأطعمة سريعة التحضير (أندومي، معكرونة), اللحوم المصنعة (برغر، نقانق), شاورما اللحم أو الدجاج أو الدجاج المقرمش	أوافق	أوافق	لا أوافق	أوافق	أوافق بشدة	أوافق بشدة	لا أوافق بشدة	دائمًا	دائمًا	دائمًا	دائمًا	دائمًا	دائمًا	دائمًا	دائمًا	أوافق	أوافق	أوافق	أوافق	أوافق	أوافق	أوافق	أوافق	لا أوافق بشدة	أوافق	أوافق	أوافق	أوافق	نادرًا	نادرًا	نادرًا	ابدًا	محايد	أوافق بشدة	أوافق	أوافق	أوافق بشدة
11:11:42 م 2023/12/03	نعم، أرغب بالمشاركة	أنثى	أعزب	سنة ثالثة	18-22	بكالوريوس	الأسرة	100-199	52	154	مرة أسبوعيًا	جميع ما ذكر	لا أوافق	لا أوافق	محايد	أوافق	أوافق	أوافق	محايد	غالبًا	دائمًا	احيانًا	دائمًا	دائمًا	دائمًا	غالبًا	دائمًا	لا أوافق	لا أوافق	أوافق	لا أوافق	أوافق	أوافق	أوافق	أوافق	لا أوافق بشدة	أوافق	أوافق	أوافق	أوافق	ابدًا	ابدًا	ابدًا	ابدًا	محايد	محايد	لا أوافق بشدة	أوافق	محايد
11:12:02 م 2023/12/03	نعم، أرغب بالمشاركة	ذكر	أعزب	سنة رابعة فأكثر	23-26	بكالوريوس	الأسرة	100-199	70	170	مرة أسبوعيًا	شاورما اللحم أو الدجاج أو الدجاج المقرمش	محايد	محايد	لا أوافق بشدة	محايد	أوافق	أوافق	لا أوافق بشدة	غالبًا	نادرًا	ابدًا	غالبًا	نادرًا	غالبًا	غالبًا	احيانًا	محايد	محايد	محايد	محايد	محايد	محايد	أوافق بشدة	أوافق	محايد	محايد	محايد	محايد	محايد	احيانًا	نادرًا	نادرًا	نادرًا	محايد	أوافق	أوافق	محايد	أوافق
11:12:15 م 2023/12/03	نعم، أرغب بالمشاركة	أنثى	أعزب	سنة رابعة فأكثر	27-30	دراسات عليا	الأسرة	100-199	43	156	مرة أسبوعيًا	شاورما اللحم أو الدجاج أو الدجاج المقرمش	أوافق	أوافق	أوافق	أوافق	أوافق	أوافق	أوافق	نادرًا	نادرًا	غالبًا	غالبًا	غالبًا	غالبًا	غالبًا	احيانًا	أوافق	محايد	محايد	محايد	محايد	محايد	محايد	محايد	محايد	محايد	محايد	محايد	محايد	احيانًا	احيانًا	احيانًا	احيانًا	محايد	محايد	محايد	محايد	محايد
11:12:48 م 2023/12/03	نعم، أرغب بالمشاركة	أنثى	أعزب	سنة رابعة فأكثر	27-30	بكالوريوس	الأسرة	< 100	55	170	نادرًا ما أستهلك الوجبات السريعة	شاورما اللحم أو الدجاج أو الدجاج المقرمش	لا أوافق	لا أوافق	لا أوافق	أوافق	لا أوافق	لا أوافق	لا أوافق	احيانًا	غالبًا	نادرًا	غالبًا	احيانًا	ابدًا	ابدًا	ابدًا	لا أوافق بشدة	لا أوافق بشدة	أوافق	أوافق	محايد	أوافق	لا أوافق بشدة	أوافق	لا أوافق بشدة	لا أوافق بشدة	لا أوافق	لا أوافق بشدة	محايد	غالبًا	غالبًا	غالبًا	غالبًا	أوافق	أوافق	أوافق	محايد	أوافق
11:13:21 م 2023/12/03	نعم، أرغب بالمشاركة	أنثى	أعزب	سنة أولى	18-22	بكالوريوس	الأسرة	< 100	47	171	2-3 مرة في الأسبوع	الأطعمة المقلية (بطاطا، دجاج، فلافل، دونات، نجت الدجاج)	أوافق بشدة	أوافق بشدة	لا أوافق بشدة	لا أوافق	لا أوافق	محايد	محايد	احيانًا	ابدًا	ابدًا	غالبًا	نادرًا	احيانًا	احيانًا	احيانًا	أوافق	محايد	محايد	لا أوافق بشدة	أوافق بشدة	أوافق بشدة	لا أوافق	أوافق بشدة	محايد	أوافق بشدة	محايد	أوافق	أوافق	ابدًا	ابدًا	ابدًا	ابدًا	محايد	محايد	لا أوافق	أوافق	أوافق بشدة
11:13:54 م 2023/12/03	نعم، أرغب بالمشاركة	أنثى	أعزب	سنة أولى	18-22	بكالوريوس	الأسرة	< 100	39	160	2-3 مرة في الأسبوع	جميع ما ذكر	لا أوافق	لا أوافق	محايد	محايد	محايد	أوافق	لا أوافق بشدة	دائمًا	غالبًا	احيانًا	دائمًا	دائمًا	دائمًا	دائمًا	غالبًا	أوافق بشدة	أوافق	أوافق بشدة	لا أوافق بشدة	محايد	محايد	أوافق بشدة	لا أوافق	أوافق	أوافق	لا أوافق بشدة	محايد	محايد	احيانًا	احيانًا	احيانًا	احيانًا	لا أوافق	لا أوافق	لا أوافق	محايد	لا أوافق بشدة
11:15:40 م 2023/12/03	نعم، أرغب بالمشاركة	أنثى	أعزب	سنة ثالثة	18-22	بكالوريوس	الأسرة	200-299	53	160	يوميًا	جميع ما ذكر	أوافق	أوافق	لا أوافق	أوافق	أوافق	أوافق	لا أوافق	نادرًا	دائمًا	ابدًا	دائمًا	دائمًا	ابدًا	غالبًا	دائمًا	أوافق	لا أوافق	لا أوافق	محايد	أوافق	أوافق	أوافق	لا أوافق	أوافق	أوافق	أوافق	لا أوافق بشدة	أوافق بشدة	احيانًا	احيانًا	غالبًا	احيانًا	محايد	أوافق	أوافق	أوافق	لا أوافق
11:15:42 م 2023/12/03	نعم، أرغب بالمشاركة	ذكر	أعزب	سنة ثانية	18-22	بكالوريوس	الأسرة	200-299	67	167	2-3 مرة في الأسبوع	جميع ما ذكر	محايد	محايد	محايد	محايد	محايد	أوافق	أوافق	غالبًا	غالبًا	احيانًا	دائمًا	غالبًا	احيانًا	غالبًا	غالبًا	محايد	محايد	محايد	محايد	لا أوافق	أوافق بشدة	أوافق بشدة	أوافق	أوافق	أوافق بشدة	محايد	محايد	محايد	ابدًا	ابدًا	ابدًا	نادرًا	محايد	محايد	أوافق بشدة	أوافق	أوافق
11:16:05 م 2023/12/03	نعم، أرغب بالمشاركة	أنثى	أعزب	سنة ثالثة	18-22	بكالوريوس	الأسرة	< 100	65	164k	نادرًا ما أستهلك الوجبات السريعة	الأطعمة المقلية (بطاطا، دجاج، فلافل، دونات، نجت الدجاج)	محايد	أوافق	لا أوافق	لا أوافق	محايد	محايد	لا أوافق	احيانًا	احيانًا	نادرًا	دائمًا	غالبًا	احيانًا	احيانًا	غالبًا	لا أوافق	لا أوافق	أوافق	محايد	أوافق	أوافق	لا أوافق	محايد	لا أوافق	لا أوافق	لا أوافق	أوافق	محايد	نادرًا	نادرًا	احيانًا	نادرًا	محايد	محايد	محايد	محايد	محايد
11:17:24 م 2023/12/03	نعم، أرغب بالمشاركة	أنثى	أعزب	سنة ثالثة	18-22	بكالوريوس	الأسرة	< 100	73	158	2-3 مرة في الأسبوع	جميع ما ذكر	أوافق	أوافق	لا أوافق بشدة	أوافق	أوافق	أوافق	أوافق	دائمًا	ابدًا	احيانًا	دائمًا	ابدًا	دائمًا	دائمًا	غالبًا	أوافق	أوافق	لا أوافق	محايد	أوافق	أوافق	لا أوافق بشدة	أوافق	لا أوافق بشدة	أوافق	أوافق	محايد	أوافق	نادرًا	نادرًا	غالبًا	غالبًا	لا أوافق	أوافق	لا أوافق	أوافق بشدة	لا أوافق
11:17:31 م 2023/12/03	نعم، أرغب بالمشاركة	أنثى	متزوج	سنة رابعة فأكثر	27-30	بكالوريوس	الأسرة	351-450	80	168	مرة إلى مرتين في الشهر	الأطعمة المقلية (بطاطا، دجاج، فلافل، دونات، نجت الدجاج), جميع ما ذكر	لا أوافق	محايد	لا أوافق بشدة	أوافق	أوافق	أوافق بشدة	لا أوافق بشدة	دائمًا	احيانًا	نادرًا	غالبًا	ابدًا	احيانًا	احيانًا	ابدًا	أوافق بشدة	محايد	محايد	محايد	محايد	محايد	محايد	محايد	محايد	محايد	محايد	محايد	محايد	احيانًا	احيانًا	احيانًا	احيانًا	محايد	محايد	محايد	محايد	محايد
11:18:37 م 2023/12/03	نعم، أرغب بالمشاركة	أنثى	أعزب	سنة ثالثة	18-22	بكالوريوس	الأسرة	< 100	52	164	مرة إلى مرتين في الشهر	جميع ما ذكر	لا أوافق	لا أوافق	لا أوافق	أوافق	أوافق	أوافق	أوافق	غالبًا	احيانًا	غالبًا	غالبًا	احيانًا	غالبًا	غالبًا	نادرًا	لا أوافق	لا أوافق	لا أوافق	لا أوافق	أوافق	أوافق	أوافق	أوافق	أوافق	أوافق	أوافق	أوافق	أوافق	نادرًا	نادرًا	نادرًا	نادرًا	لا أوافق	أوافق	لا أوافق	أوافق	لا أوافق
11:19:57 م 2023/12/03	نعم، أرغب بالمشاركة	أنثى	متزوج	سنة ثانية	27-30	بكالوريوس	الأسرة	< 100	67	167	مرة إلى مرتين في الشهر	الأطعمة المقلية (بطاطا، دجاج، فلافل، دونات، نجت الدجاج), شاورما اللحم أو الدجاج أو الدجاج المقرمش	محايد	محايد	محايد	أوافق	أوافق	أوافق	لا أوافق	غالبًا	احيانًا	نادرًا	دائمًا	احيانًا	دائمًا	غالبًا	غالبًا	محايد	لا أوافق بشدة	أوافق	أوافق	أوافق بشدة	أوافق بشدة	لا أوافق بشدة	أوافق بشدة	لا أوافق بشدة	لا أوافق بشدة	لا أوافق	محايد	لا أوافق	احيانًا	نادرًا	احيانًا	غالبًا	أوافق	محايد	محايد	أوافق	أوافق
11:20:41 م 2023/12/03	لا، أرغب بالمشاركة	أنثى	أعزب	سنة رابعة فأكثر	18-22	بكالوريوس	لوحدي	< 100	45	160	مرة أسبوعيًا	الأطعمة سريعة التحضير (أندومي، معكرونة), شاورما اللحم أو الدجاج أو الدجاج المقرمش	أوافق بشدة	أوافق	محايد	أوافق بشدة	أوافق بشدة	محايد	محايد	دائمًا	دائمًا	احيانًا	دائمًا	دائمًا	دائمًا	دائمًا	دائمًا	أوافق	أوافق	أوافق	أوافق بشدة	أوافق بشدة	أوافق	أوافق	أوافق	محايد	أوافق	محايد	محايد	أوافق	ابدًا	احيانًا	نادرًا	ابدًا	أوافق	أوافق	أوافق	أوافق	أوافق
11:22:39 م 2023/12/03	نعم، أرغب بالمشاركة	أنثى	أعزب	سنة رابعة فأكثر	27-30	بكالوريوس	الأسرة	< 100	51	153	نادرًا ما أستهلك الوجبات السريعة	جميع ما ذكر	محايد	محايد	لا أوافق بشدة	أوافق	أوافق	أوافق بشدة	لا أوافق	دائمًا	غالبًا	ابدًا	غالبًا	غالبًا	ابدًا	دائمًا	دائمًا	لا أوافق بشدة	لا أوافق بشدة	لا أوافق	محايد	أوافق	أوافق	لا أوافق بشدة	أوافق بشدة	لا أوافق	لا أوافق	لا أوافق	أوافق بشدة	أوافق	غالبًا	نادرًا	غالبًا	دائمًا	لا أوافق بشدة	لا أوافق بشدة	لا أوافق بشدة	أوافق	لا أوافق بشدة
11:22:47 م 2023/12/03	نعم، أرغب بالمشاركة	أنثى	متزوج	سنة رابعة فأكثر	23-26	بكالوريوس	الأسرة	200-299	41	155	نادرًا ما أستهلك الوجبات السريعة	المعجنات, الأطعمة المقلية (بطاطا، دجاج، فلافل، دونات، نجت الدجاج)	لا أوافق بشدة	لا أوافق بشدة	لا أوافق بشدة	أوافق	أوافق	أوافق	لا أوافق بشدة	احيانًا	غالبًا	ابدًا	احيانًا	ابدًا	ابدًا	نادرًا	ابدًا	لا أوافق بشدة	لا أوافق بشدة	لا أوافق	أوافق	أوافق بشدة	أوافق بشدة	لا أوافق بشدة	لا أوافق	لا أوافق بشدة	محايد	أوافق	أوافق	أوافق	غالبًا	غالبًا	دائمًا	دائمًا	لا أوافق	أوافق	أوافق	لا أوافق بشدة	محايد
11:24:25 م 2023/12/03	نعم، أرغب بالمشاركة	أنثى	أعزب	سنة أولى	23-26	بكالوريوس	الأسرة	< 100	55	158	مرة إلى مرتين في الشهر	شاورما اللحم أو الدجاج أو الدجاج المقرمش	لا أوافق	لا أوافق	لا أوافق بشدة	لا أوافق بشدة	لا أوافق بشدة	لا أوافق بشدة	لا أوافق بشدة	نادرًا	نادرًا	ابدًا	ابدًا	ابدًا	ابدًا	ابدًا	ابدًا	لا أوافق	لا أوافق	لا أوافق	لا أوافق	لا أوافق	لا أوافق	لا أوافق	أوافق	لا أوافق	محايد	لا أوافق	أوافق	أوافق	نادرًا	نادرًا	احيانًا	نادرًا	أوافق	أوافق	أوافق	أوافق	أوافق
11:24:54 م 2023/12/03	نعم، أرغب بالمشاركة	أنثى	أعزب	سنة أولى	18-22	بكالوريوس	الأسرة	< 100	70	158	مرة إلى مرتين في الشهر	الأطعمة المقلية (بطاطا، دجاج، فلافل، دونات، نجت الدجاج), شاورما اللحم أو الدجاج أو الدجاج المقرمش	لا أوافق	لا أوافق	أوافق بشدة	أوافق	أوافق بشدة	أوافق بشدة	محايد	دائمًا	احيانًا	احيانًا	دائمًا	احيانًا	دائمًا	دائمًا	احيانًا	لا أوافق	محايد	أوافق	أوافق	أوافق	أوافق	محايد	أوافق	لا أوافق	محايد	لا أوافق	محايد	أوافق	احيانًا	احيانًا	احيانًا	نادرًا	لا أوافق	محايد	أوافق	أوافق	لا أوافق
11:29:02 م 2023/12/03	نعم، أرغب بالمشاركة	أنثى	أعزب	سنة ثالثة	18-22	بكالوريوس	الأسرة	< 100	47	155	مرة إلى مرتين في الشهر	المعجنات	أوافق	محايد	لا أوافق بشدة	محايد	محايد	محايد	لا أوافق بشدة	احيانًا	نادرًا	ابدًا	احيانًا	نادرًا	نادرًا	احيانًا	نادرًا	محايد	أوافق	لا أوافق	محايد	أوافق	محايد	محايد	أوافق	أوافق	أوافق	لا أوافق	محايد	لا أوافق	نادرًا	احيانًا	غالبًا	احيانًا	محايد	أوافق	أوافق	أوافق	محايد
11:34:58 م 2023/12/03	نعم، أرغب بالمشاركة	أنثى	أعزب	سنة ثانية	18-22	بكالوريوس	الأسرة	< 100	65	159	مرة أسبوعيًا	الأطعمة سريعة التحضير (أندومي، معكرونة)	محايد	لا أوافق	أوافق	أوافق	أوافق	لا أوافق	لا أوافق	احيانًا	احيانًا	ابدًا	احيانًا	ابدًا	نادرًا	نادرًا	احيانًا	محايد	لا أوافق	أوافق بشدة	أوافق بشدة	أوافق	محايد	محايد	محايد	محايد	محايد	لا أوافق	أوافق	لا أوافق	غالبًا	غالبًا	غالبًا	غالبًا	أوافق	أوافق	أوافق	أوافق	لا أوافق
11:35:27 م 2023/12/03	نعم، أرغب بالمشاركة	أنثى	أعزب	سنة أولى	27-30	بكالوريوس	الأسرة	< 100	60	165	2-3 مرة في الأسبوع	جميع ما ذكر	لا أوافق بشدة	لا أوافق بشدة	لا أوافق بشدة	أوافق	أوافق	أوافق	أوافق	غالبًا	غالبًا	غالبًا	دائمًا	دائمًا	دائمًا	دائمًا	دائمًا	أوافق	أوافق	أوافق	أوافق	أوافق	أوافق	أوافق	أوافق	أوافق	أوافق	لا أوافق	أوافق	أوافق	غالبًا	غالبًا	غالبًا	غالبًا	لا أوافق	لا أوافق	لا أوافق	أوافق	لا أوافق
11:35:42 م 2023/12/03	نعم، أرغب بالمشاركة	أنثى	أعزب	سنة ثانية	18-22	بكالوريوس	الأسرة	< 100	59	160	مرة إلى مرتين في الشهر	الأطعمة المقلية (بطاطا، دجاج، فلافل، دونات، نجت الدجاج)	لا أوافق	لا أوافق بشدة	لا أوافق بشدة	لا أوافق	أوافق	أوافق	لا أوافق	غالبًا	غالبًا	احيانًا	غالبًا	نادرًا	دائمًا	غالبًا	احيانًا	لا أوافق	لا أوافق	لا أوافق	لا أوافق بشدة	أوافق	أوافق	لا أوافق	محايد	لا أوافق	لا أوافق	لا أوافق	لا أوافق	لا أوافق	غالبًا	دائمًا	دائمًا	دائمًا	لا أوافق	أوافق	أوافق	أوافق	لا أوافق
11:36:00 م 2023/12/03	لا، أرغب بالمشاركة	أنثى	أعزب	سنة ثانية	18-22	بكالوريوس	الأسرة	< 100	55	163	نادرًا ما أستهلك الوجبات السريعة	الأطعمة المقلية (بطاطا، دجاج، فلافل، دونات، نجت الدجاج), الأطعمة سريعة التحضير (أندومي، معكرونة), اللحوم المصنعة (برغر، نقانق), شاورما اللحم أو الدجاج أو الدجاج المقرمش	محايد	أوافق	لا أوافق	أوافق	أوافق	أوافق	محايد	غالبًا	احيانًا	نادرًا	دائمًا	احيانًا	احيانًا	نادرًا	احيانًا	لا أوافق بشدة	محايد	لا أوافق بشدة	لا أوافق بشدة	محايد	محايد	أوافق	محايد	محايد	أوافق	محايد	محايد	محايد	احيانًا	احيانًا	احيانًا	احيانًا	محايد	محايد	محايد	محايد	محايد
11:37:01 م 2023/12/03	نعم، أرغب بالمشاركة	أنثى	أعزب	سنة أولى	18-22	بكالوريوس	الأسرة	100-199	54	156	مرة أسبوعيًا	جميع ما ذكر	محايد	محايد	لا أوافق	أوافق بشدة	أوافق بشدة	أوافق بشدة	لا أوافق	دائمًا	دائمًا	ابدًا	دائمًا	دائمًا	دائمًا	دائمًا	دائمًا	لا أوافق	لا أوافق بشدة	لا أوافق	لا أوافق بشدة	أوافق بشدة	أوافق	أوافق بشدة	أوافق بشدة	أوافق بشدة	أوافق	لا أوافق	محايد	أوافق	غالبًا	غالبًا	دائمًا	دائمًا	لا أوافق بشدة	أوافق	لا أوافق بشدة	لا أوافق	لا أوافق بشدة
11:37:53 م 2023/12/03	نعم، أرغب بالمشاركة	أنثى	أعزب	سنة ثانية	18-22	بكالوريوس	الأسرة	100-199	65	161	مرة أسبوعيًا	الأطعمة المقلية (بطاطا، دجاج، فلافل، دونات، نجت الدجاج), اللحوم المصنعة (برغر، نقانق), شاورما اللحم أو الدجاج أو الدجاج المقرمش	محايد	أوافق	محايد	أوافق	أوافق	أوافق	لا أوافق	احيانًا	غالبًا	ابدًا	دائمًا	احيانًا	غالبًا	غالبًا	ابدًا	أوافق	أوافق	محايد	لا أوافق	أوافق	أوافق	محايد	أوافق	لا أوافق	أوافق	محايد	لا أوافق	أوافق بشدة	ابدًا	ابدًا	نادرًا	ابدًا	محايد	محايد	محايد	أوافق	لا أوافق
11:38:15 م 2023/12/03	نعم، أرغب بالمشاركة	أنثى	in a relationship	سنة ثانية	18-22	بكالوريوس	الأسرة	< 100	50	65	أكثر من 3 مرات في الأسبوع	جميع ما ذكر	لا أوافق	لا أوافق	لا أوافق	أوافق	أوافق	أوافق	محايد	احيانًا	احيانًا	نادرًا	دائمًا	احيانًا	غالبًا	غالبًا	غالبًا	أوافق	لا أوافق	لا أوافق	محايد	لا أوافق	محايد	أوافق	محايد	لا أوافق	محايد	محايد	محايد	محايد	احيانًا	غالبًا	احيانًا	احيانًا	محايد	أوافق	أوافق	أوافق بشدة	أوافق
11:38:16 م 2023/12/03	نعم، أرغب بالمشاركة	أنثى	أعزب	سنة أولى	18-22	بكالوريوس	الأسرة	< 100	55	166	مرة أسبوعيًا	الأطعمة سريعة التحضير (أندومي، معكرونة), اللحوم المصنعة (برغر، نقانق), شاورما اللحم أو الدجاج أو الدجاج المقرمش	أوافق بشدة	أوافق بشدة	لا أوافق بشدة	محايد	لا أوافق	محايد	محايد	احيانًا	ابدًا	ابدًا	احيانًا	ابدًا	ابدًا	احيانًا	نادرًا	لا أوافق بشدة	لا أوافق بشدة	محايد	محايد	أوافق بشدة	أوافق بشدة	لا أوافق	أوافق بشدة	لا أوافق بشدة	لا أوافق بشدة	لا أوافق بشدة	لا أوافق بشدة	محايد	نادرًا	نادرًا	نادرًا	نادرًا	محايد	محايد	محايد	محايد	محايد
11:39:13 م 2023/12/03	نعم، أرغب بالمشاركة	أنثى	أعزب	سنة أولى	18-22	بكالوريوس	الأسرة	200-299	50	156	2-3 مرة في الأسبوع	الأطعمة المقلية (بطاطا، دجاج، فلافل، دونات، نجت الدجاج), شاورما اللحم أو الدجاج أو الدجاج المقرمش	محايد	محايد	لا أوافق	لا أوافق	لا أوافق	أوافق	محايد	احيانًا	غالبًا	نادرًا	دائمًا	احيانًا	غالبًا	دائمًا	احيانًا	لا أوافق بشدة	محايد	لا أوافق بشدة	محايد	أوافق	محايد	لا أوافق	أوافق بشدة	محايد	أوافق	لا أوافق	محايد	أوافق	ابدًا	ابدًا	نادرًا	احيانًا	لا أوافق	لا أوافق	لا أوافق	أوافق	محايد
11:42:27 م 2023/12/03	نعم، أرغب بالمشاركة	أنثى	أعزب	سنة ثانية	18-22	بكالوريوس	الأسرة	100-199	60	158	أكثر من 3 مرات في الأسبوع	جميع ما ذكر	أوافق	أوافق	أوافق	محايد	أوافق	أوافق بشدة	محايد	دائمًا	احيانًا	غالبًا	دائمًا	دائمًا	غالبًا	احيانًا	دائمًا	أوافق	أوافق	أوافق	أوافق	محايد	أوافق	أوافق بشدة	محايد	لا أوافق	أوافق بشدة	لا أوافق	محايد	أوافق بشدة	احيانًا	ابدًا	نادرًا	نادرًا	لا أوافق بشدة	لا أوافق بشدة	لا أوافق	أوافق بشدة	محايد
11:43:58 م 2023/12/03	نعم، أرغب بالمشاركة	أنثى	أعزب	سنة رابعة فأكثر	23-26	بكالوريوس	الأسرة	100-199	85	166	مرة إلى مرتين في الشهر	جميع ما ذكر	أوافق	أوافق	لا أوافق بشدة	أوافق بشدة	أوافق بشدة	أوافق بشدة	لا أوافق بشدة	غالبًا	ابدًا	ابدًا	نادرًا	نادرًا	دائمًا	دائمًا	دائمًا	أوافق	أوافق	محايد	لا أوافق	أوافق	أوافق	لا أوافق	لا أوافق	لا أوافق	لا أوافق	لا أوافق بشدة	أوافق	لا أوافق	ابدًا	نادرًا	احيانًا	دائمًا	محايد	أوافق	أوافق	أوافق	أوافق
11:44:12 م 2023/12/03	نعم، أرغب بالمشاركة	أنثى	متزوج	سنة رابعة فأكثر	23-26	بكالوريوس	الأسرة	< 100	73	164	مرة إلى مرتين في الشهر	الأطعمة المقلية (بطاطا، دجاج، فلافل، دونات، نجت الدجاج), الأطعمة سريعة التحضير (أندومي، معكرونة), شاورما اللحم أو الدجاج أو الدجاج المقرمش	محايد	محايد	أوافق	أوافق	أوافق	أوافق	أوافق	احيانًا	غالبًا	نادرًا	غالبًا	غالبًا	غالبًا	غالبًا	ابدًا	لا أوافق بشدة	لا أوافق	لا أوافق	لا أوافق	أوافق بشدة	أوافق	لا أوافق	أوافق بشدة	لا أوافق	لا أوافق	لا أوافق	محايد	أوافق بشدة	ابدًا	ابدًا	ابدًا	ابدًا	لا أوافق	لا أوافق	لا أوافق	أوافق بشدة	محايد
11:46:55 م 2023/12/03	نعم، أرغب بالمشاركة	أنثى	أعزب	سنة ثالثة	18-22	بكالوريوس	الأسرة	100-199	50	158	مرة أسبوعيًا	المعجنات, شاورما اللحم أو الدجاج أو الدجاج المقرمش	أوافق	محايد	لا أوافق	محايد	محايد	محايد	محايد	احيانًا	غالبًا	احيانًا	دائمًا	غالبًا	احيانًا	احيانًا	غالبًا	محايد	محايد	محايد	لا أوافق	أوافق	محايد	لا أوافق	أوافق	محايد	محايد	لا أوافق	محايد	أوافق بشدة	ابدًا	ابدًا	نادرًا	ابدًا	محايد	محايد	محايد	لا أوافق	أوافق
11:47:29 م 2023/12/03	نعم، أرغب بالمشاركة	أنثى	أعزب	سنة رابعة فأكثر	23-26	بكالوريوس	الأسرة	>450	50	160	مرة إلى مرتين في الشهر	المعجنات, الأطعمة سريعة التحضير (أندومي، معكرونة), شاورما اللحم أو الدجاج أو الدجاج المقرمش	محايد	محايد	لا أوافق	أوافق	أوافق	أوافق بشدة	محايد	غالبًا	غالبًا	احيانًا	غالبًا	غالبًا	احيانًا	احيانًا	احيانًا	لا أوافق	لا أوافق	لا أوافق	لا أوافق	أوافق بشدة	لا أوافق	لا أوافق بشدة	أوافق بشدة	لا أوافق بشدة	لا أوافق	لا أوافق بشدة	لا أوافق بشدة	لا أوافق	ابدًا	نادرًا	نادرًا	ابدًا	لا أوافق	لا أوافق	لا أوافق	أوافق	محايد
11:48:02 م 2023/12/03	نعم، أرغب بالمشاركة	ذكر	أعزب	سنة رابعة فأكثر	23-26	بكالوريوس	الأسرة	300-350	67	170	2-3 مرة في الأسبوع	جميع ما ذكر	محايد	أوافق	أوافق	أوافق	أوافق	أوافق بشدة	أوافق	احيانًا	ابدًا	نادرًا	دائمًا	غالبًا	احيانًا	غالبًا	دائمًا	أوافق	محايد	أوافق	أوافق	محايد	محايد	لا أوافق	لا أوافق	لا أوافق بشدة	محايد	لا أوافق	أوافق	أوافق	نادرًا	نادرًا	احيانًا	ابدًا	لا أوافق	أوافق	أوافق	لا أوافق	محايد
11:49:41 م 2023/12/03	نعم، أرغب بالمشاركة	أنثى	أعزب	سنة رابعة فأكثر	18-22	بكالوريوس	الأسرة	< 100	65	156	2-3 مرة في الأسبوع	جميع ما ذكر	أوافق	أوافق	لا أوافق بشدة	أوافق	أوافق	أوافق	لا أوافق بشدة	غالبًا	احيانًا	نادرًا	احيانًا	احيانًا	غالبًا	غالبًا	غالبًا	أوافق	أوافق	أوافق	محايد	محايد	أوافق	محايد	أوافق بشدة	لا أوافق	أوافق	محايد	محايد	أوافق	نادرًا	احيانًا	احيانًا	احيانًا	محايد	أوافق	محايد	أوافق	محايد
11:54:47 م 2023/12/03	نعم، أرغب بالمشاركة	أنثى	أعزب	سنة ثالثة	18-22	بكالوريوس	الأسرة	< 100	75	160	مرة أسبوعيًا	الأطعمة المقلية (بطاطا، دجاج، فلافل، دونات، نجت الدجاج), الأطعمة سريعة التحضير (أندومي، معكرونة), شاورما اللحم أو الدجاج أو الدجاج المقرمش	لا أوافق بشدة	لا أوافق	لا أوافق بشدة	أوافق	محايد	أوافق	أوافق	احيانًا	نادرًا	ابدًا	غالبًا	احيانًا	احيانًا	احيانًا	غالبًا	أوافق	أوافق	لا أوافق	محايد	أوافق	أوافق	لا أوافق بشدة	أوافق	محايد	لا أوافق	محايد	محايد	أوافق	نادرًا	نادرًا	غالبًا	نادرًا	محايد	محايد	أوافق	أوافق	محايد
11:55:14 م 2023/12/03	نعم، أرغب بالمشاركة	أنثى	أعزب	سنة أولى	18-22	بكالوريوس	الأسرة	< 100	80	178	2-3 مرة في الأسبوع	جميع ما ذكر	أوافق	أوافق	لا أوافق	أوافق	أوافق	أوافق	محايد	احيانًا	دائمًا	ابدًا	دائمًا	دائمًا	نادرًا	احيانًا	احيانًا	أوافق	أوافق	لا أوافق	محايد	محايد	محايد	محايد	محايد	محايد	أوافق بشدة	لا أوافق	محايد	أوافق	ابدًا	نادرًا	احيانًا	نادرًا	محايد	محايد	محايد	محايد	لا أوافق
11:59:05 م 2023/12/03	نعم، أرغب بالمشاركة	أنثى	أعزب	سنة أولى	18-22	بكالوريوس	الأسرة	100-199	50	164	مرة أسبوعيًا	جميع ما ذكر	أوافق	أوافق	لا أوافق بشدة	أوافق	محايد	أوافق	لا أوافق	غالبًا	غالبًا	ابدًا	غالبًا	احيانًا	غالبًا	دائمًا	غالبًا	محايد	أوافق	محايد	لا أوافق	أوافق بشدة	أوافق	لا أوافق بشدة	أوافق	لا أوافق	أوافق	أوافق	محايد	محايد	احيانًا	احيانًا	احيانًا	احيانًا	محايد	محايد	محايد	محايد	محايد
12:01:03 ص 2023/12/05	نعم، أرغب بالمشاركة	أنثى	متزوج	سنة رابعة فأكثر	27-30	بكالوريوس	الأسرة	>450	70	165	مرة إلى مرتين في الشهر	اللحوم المصنعة (برغر، نقانق), شاورما اللحم أو الدجاج أو الدجاج المقرمش	لا أوافق بشدة	لا أوافق بشدة	لا أوافق بشدة	أوافق	أوافق	أوافق	لا أوافق	غالبًا	احيانًا	غالبًا	غالبًا	احيانًا	غالبًا	غالبًا	غالبًا	لا أوافق	لا أوافق	لا أوافق	لا أوافق	أوافق	أوافق	لا أوافق	أوافق	لا أوافق	لا أوافق	لا أوافق	أوافق	أوافق	احيانًا	احيانًا	احيانًا	غالبًا	أوافق	أوافق	أوافق	أوافق	أوافق
12:19:56 ص 2023/12/05	نعم، أرغب بالمشاركة	أنثى	أعزب	سنة أولى	18-22	بكالوريوس	الأسرة	351-450	156	164	مرة إلى مرتين في الشهر	جميع ما ذكر	لا أوافق بشدة	لا أوافق بشدة	لا أوافق بشدة	لا أوافق بشدة	أوافق بشدة	أوافق	أوافق	غالبًا	ابدًا	ابدًا	احيانًا	احيانًا	دائمًا	ابدًا	دائمًا	لا أوافق بشدة	لا أوافق بشدة	لا أوافق بشدة	لا أوافق بشدة	أوافق بشدة	أوافق بشدة	لا أوافق بشدة	أوافق بشدة	لا أوافق بشدة	أوافق بشدة	أوافق بشدة	لا أوافق بشدة	أوافق بشدة	ابدًا	ابدًا	ابدًا	احيانًا	أوافق	أوافق بشدة	لا أوافق	أوافق	أوافق
12:24:40 ص 2023/12/05	نعم، أرغب بالمشاركة	ذكر	متزوج	سنة رابعة فأكثر	27-30	بكالوريوس	الأسرة	351-450	90	180	أكثر من 3 مرات في الأسبوع	الأطعمة المقلية (بطاطا، دجاج، فلافل، دونات، نجت الدجاج), شاورما اللحم أو الدجاج أو الدجاج المقرمش	أوافق	أوافق	لا أوافق بشدة	أوافق	لا أوافق بشدة	لا أوافق بشدة	لا أوافق	نادرًا	نادرًا	نادرًا	نادرًا	نادرًا	نادرًا	احيانًا	ابدًا	لا أوافق بشدة	لا أوافق بشدة	أوافق	لا أوافق	أوافق بشدة	أوافق	أوافق	أوافق	أوافق	أوافق	لا أوافق بشدة	لا أوافق بشدة	أوافق	غالبًا	ابدًا	ابدًا	ابدًا	أوافق	أوافق	أوافق	لا أوافق	أوافق بشدة
12:28:30 ص 2023/12/05	نعم، أرغب بالمشاركة	أنثى	أعزب	سنة أولى	18-22	بكالوريوس	الأسرة	300-350	56	60	2-3 مرة في الأسبوع	جميع ما ذكر	محايد	محايد	لا أوافق	أوافق	أوافق	أوافق	محايد	غالبًا	نادرًا	احيانًا	دائمًا	دائمًا	دائمًا	دائمًا	ابدًا	محايد	محايد	محايد	محايد	محايد	محايد	محايد	محايد	محايد	محايد	محايد	محايد	محايد	ابدًا	غالبًا	غالبًا	غالبًا	محايد	محايد	محايد	محايد	محايد
12:28:35 ص 2023/12/05	نعم، أرغب بالمشاركة	أنثى	أعزب	سنة ثالثة	18-22	بكالوريوس	الأسرة	< 100	65	163	نادرًا ما أستهلك الوجبات السريعة	جميع ما ذكر	محايد	محايد	لا أوافق	أوافق	أوافق	أوافق	لا أوافق	دائمًا	نادرًا	نادرًا	دائمًا	غالبًا	دائمًا	دائمًا	احيانًا	لا أوافق	لا أوافق	لا أوافق	أوافق	لا أوافق بشدة	أوافق	محايد	أوافق	لا أوافق	أوافق	لا أوافق	أوافق	أوافق	نادرًا	نادرًا	نادرًا	دائمًا	لا أوافق	أوافق	لا أوافق	أوافق	محايد
12:37:56 ص 2023/12/05	نعم، أرغب بالمشاركة	أنثى	أعزب	سنة رابعة فأكثر	18-22	بكالوريوس	الأسرة	< 100	70	155	أكثر من 3 مرات في الأسبوع	جميع ما ذكر	محايد	محايد	لا أوافق	أوافق	لا أوافق	أوافق بشدة	محايد	دائمًا	نادرًا	ابدًا	دائمًا	احيانًا	نادرًا	دائمًا	ابدًا	أوافق	لا أوافق بشدة	محايد	محايد	لا أوافق	محايد	أوافق	محايد	محايد	أوافق	محايد	محايد	محايد	ابدًا	ابدًا	ابدًا	ابدًا	لا أوافق	محايد	محايد	أوافق	محايد
12:52:52 ص 2023/12/05	نعم، أرغب بالمشاركة	أنثى	أعزب	سنة أولى	18-22	بكالوريوس	الأسرة	< 100	62	160	مرة إلى مرتين في الشهر	جميع ما ذكر	أوافق بشدة	أوافق بشدة	لا أوافق بشدة	أوافق	أوافق	أوافق	لا أوافق بشدة	دائمًا	غالبًا	نادرًا	دائمًا	غالبًا	دائمًا	دائمًا	غالبًا	محايد	أوافق	أوافق	محايد	أوافق بشدة	أوافق بشدة	لا أوافق بشدة	أوافق بشدة	لا أوافق بشدة	لا أوافق	أوافق	أوافق	أوافق	احيانًا	احيانًا	ابدًا	احيانًا	أوافق	أوافق بشدة	أوافق بشدة	أوافق بشدة	أوافق بشدة
1:00:17 ص 2023/12/05	نعم، أرغب بالمشاركة	أنثى	أعزب	سنة أولى	18-22	بكالوريوس	الأسرة	< 100	53	170	2-3 مرة في الأسبوع	الأطعمة المقلية (بطاطا، دجاج، فلافل، دونات، نجت الدجاج)	أوافق	أوافق	لا أوافق	أوافق	محايد	محايد	أوافق	احيانًا	ابدًا	ابدًا	دائمًا	ابدًا	احيانًا	ابدًا	احيانًا	أوافق	محايد	محايد	محايد	أوافق	أوافق بشدة	محايد	محايد	أوافق	أوافق	أوافق	محايد	أوافق	ابدًا	ابدًا	احيانًا	ابدًا	محايد	أوافق	أوافق	أوافق بشدة	محايد
1:02:03 ص 2023/12/05	نعم، أرغب بالمشاركة	أنثى	أعزب	سنة ثالثة	18-22	بكالوريوس	الأسرة	< 100	لا اعرف	163	أكثر من 3 مرات في الأسبوع	جميع ما ذكر	أوافق	أوافق	أوافق	أوافق	أوافق	محايد	لا أوافق بشدة	احيانًا	غالبًا	احيانًا	غالبًا	نادرًا	غالبًا	احيانًا	ابدًا	أوافق بشدة	أوافق	لا أوافق	محايد	لا أوافق بشدة	أوافق	أوافق	محايد	أوافق	محايد	لا أوافق	محايد	أوافق	احيانًا	دائمًا	غالبًا	دائمًا	لا أوافق بشدة	لا أوافق بشدة	لا أوافق بشدة	أوافق	لا أوافق
1:13:14 ص 2023/12/05	نعم، أرغب بالمشاركة	أنثى	أعزب	سنة أولى	18-22	بكالوريوس	الأسرة	< 100	63	169	مرة إلى مرتين في الشهر	جميع ما ذكر	أوافق	أوافق	لا أوافق	أوافق	أوافق	أوافق	أوافق	غالبًا	غالبًا	نادرًا	دائمًا	غالبًا	دائمًا	غالبًا	ابدًا	أوافق	أوافق	لا أوافق	أوافق	أوافق	أوافق	أوافق	أوافق	لا أوافق	أوافق	أوافق	أوافق	أوافق	غالبًا	غالبًا	غالبًا	غالبًا	محايد	محايد	أوافق	أوافق	محايد
1:25:08 ص 2023/12/05	نعم، أرغب بالمشاركة	أنثى	أعزب	سنة ثالثة	18-22	بكالوريوس	الأسرة	< 100	50	164	2-3 مرة في الأسبوع	جميع ما ذكر	محايد	محايد	أوافق	أوافق بشدة	أوافق بشدة	أوافق	محايد	غالبًا	غالبًا	احيانًا	غالبًا	غالبًا	غالبًا	غالبًا	غالبًا	محايد	محايد	لا أوافق	محايد	محايد	أوافق	أوافق	أوافق	محايد	أوافق	لا أوافق	محايد	أوافق	نادرًا	نادرًا	نادرًا	نادرًا	لا أوافق	لا أوافق	لا أوافق	أوافق بشدة	لا أوافق
1:38:23 ص 2023/12/05	نعم، أرغب بالمشاركة	أنثى	أعزب	سنة أولى	18-22	بكالوريوس	الأسرة	< 100	70	160	مرة إلى مرتين في الشهر	جميع ما ذكر	لا أوافق	محايد	أوافق	أوافق	أوافق	أوافق	لا أوافق	دائمًا	نادرًا	غالبًا	احيانًا	نادرًا	غالبًا	احيانًا	احيانًا	لا أوافق بشدة	لا أوافق بشدة	لا أوافق	لا أوافق	محايد	محايد	أوافق	أوافق	لا أوافق	محايد	لا أوافق	لا أوافق	أوافق	احيانًا	غالبًا	احيانًا	غالبًا	أوافق	أوافق	محايد	أوافق	لا أوافق
2:11:27 ص 2023/12/05	نعم، أرغب بالمشاركة	ذكر	أعزب	سنة أولى	18-22	بكالوريوس	الأسرة	< 100	95	185	2-3 مرة في الأسبوع	المعجنات, الأطعمة المقلية (بطاطا، دجاج، فلافل، دونات، نجت الدجاج), اللحوم المصنعة (برغر، نقانق), شاورما اللحم أو الدجاج أو الدجاج المقرمش	أوافق بشدة	أوافق بشدة	لا أوافق	أوافق بشدة	أوافق بشدة	أوافق بشدة	لا أوافق	غالبًا	غالبًا	نادرًا	غالبًا	غالبًا	دائمًا	دائمًا	دائمًا	محايد	محايد	أوافق بشدة	لا أوافق	أوافق	محايد	أوافق بشدة	لا أوافق بشدة	لا أوافق	لا أوافق	محايد	محايد	أوافق بشدة	احيانًا	غالبًا	احيانًا	غالبًا	لا أوافق	لا أوافق	لا أوافق	أوافق بشدة	لا أوافق
2:58:11 ص 2023/12/05	نعم، أرغب بالمشاركة	أنثى	أعزب	سنة رابعة فأكثر	23-26	بكالوريوس	الأسرة	< 100	45	145	2-3 مرة في الأسبوع	الأطعمة المقلية (بطاطا، دجاج، فلافل، دونات، نجت الدجاج), شاورما اللحم أو الدجاج أو الدجاج المقرمش	أوافق	لا أوافق	محايد	لا أوافق	لا أوافق	أوافق بشدة	لا أوافق بشدة	دائمًا	احيانًا	نادرًا	دائمًا	احيانًا	دائمًا	دائمًا	دائمًا	لا أوافق	لا أوافق	محايد	أوافق	أوافق	أوافق	أوافق	أوافق	لا أوافق بشدة	محايد	محايد	محايد	أوافق	احيانًا	ابدًا	نادرًا	نادرًا	لا أوافق	لا أوافق	لا أوافق	أوافق	محايد
5:34:56 ص 2023/12/05	نعم، أرغب بالمشاركة	أنثى	متزوج	سنة رابعة فأكثر	27-30	بكالوريوس	الأسرة	>450	59	165	مرة أسبوعيًا	جميع ما ذكر	أوافق بشدة	أوافق	لا أوافق بشدة	أوافق	أوافق	أوافق	محايد	غالبًا	غالبًا	ابدًا	دائمًا	احيانًا	احيانًا	احيانًا	احيانًا	لا أوافق بشدة	لا أوافق	لا أوافق	لا أوافق	أوافق بشدة	أوافق	محايد	أوافق	لا أوافق	محايد	محايد	محايد	لا أوافق	نادرًا	ابدًا	ابدًا	نادرًا	لا أوافق	محايد	أوافق	أوافق	محايد
6:36:36 ص 2023/12/05	نعم، أرغب بالمشاركة	ذكر	أعزب	سنة أولى	18-22	بكالوريوس	الأسرة	100-199	60	170	نادرًا ما أستهلك الوجبات السريعة	شاورما اللحم أو الدجاج أو الدجاج المقرمش	أوافق	أوافق	أوافق	أوافق	أوافق	أوافق	أوافق	غالبًا	ابدًا	غالبًا	غالبًا	نادرًا	احيانًا	غالبًا	غالبًا	أوافق	أوافق	محايد	أوافق	أوافق	أوافق	لا أوافق	أوافق	لا أوافق بشدة	لا أوافق بشدة	لا أوافق	لا أوافق	محايد	احيانًا	ابدًا	ابدًا	ابدًا	أوافق	أوافق	أوافق	أوافق	أوافق
11:10:27 ص 2023/12/05	نعم، أرغب بالمشاركة	أنثى	أعزب	سنة ثانية	18-22	بكالوريوس	الأسرة	< 100	55	155	مرة إلى مرتين في الشهر	الأطعمة المقلية (بطاطا، دجاج، فلافل، دونات، نجت الدجاج), الأطعمة سريعة التحضير (أندومي، معكرونة), شاورما اللحم أو الدجاج أو الدجاج المقرمش	محايد	محايد	لا أوافق	أوافق بشدة	أوافق	أوافق	لا أوافق بشدة	غالبًا	نادرًا	ابدًا	دائمًا	احيانًا	غالبًا	دائمًا	غالبًا	محايد	محايد	لا أوافق	محايد	أوافق بشدة	أوافق بشدة	لا أوافق بشدة	محايد	لا أوافق بشدة	أوافق	محايد	محايد	أوافق	غالبًا	غالبًا	غالبًا	غالبًا	محايد	محايد	محايد	أوافق بشدة	محايد
12:34:12 م 2023/12/05	نعم، أرغب بالمشاركة	أنثى	أعزب	سنة رابعة فأكثر	23-26	بكالوريوس	الأسرة	< 100	85	174	مرة إلى مرتين في الشهر	المعجنات, الأطعمة المقلية (بطاطا، دجاج، فلافل، دونات، نجت الدجاج), الأطعمة سريعة التحضير (أندومي، معكرونة), شاورما اللحم أو الدجاج أو الدجاج المقرمش	لا أوافق	لا أوافق	لا أوافق	محايد	أوافق	أوافق	لا أوافق بشدة	احيانًا	احيانًا	نادرًا	احيانًا	احيانًا	احيانًا	غالبًا	احيانًا	لا أوافق	لا أوافق	لا أوافق	محايد	أوافق	أوافق	أوافق	أوافق	أوافق	أوافق	لا أوافق	محايد	أوافق	احيانًا	غالبًا	غالبًا	غالبًا	محايد	محايد	محايد	أوافق	محايد
1:35:47 م 2023/12/05	نعم، أرغب بالمشاركة	أنثى	متزوج	سنة رابعة فأكثر	27-30	بكالوريوس	الأسرة	>450	56	155	مرة أسبوعيًا	شاورما اللحم أو الدجاج أو الدجاج المقرمش	أوافق	أوافق	لا أوافق	أوافق	أوافق	أوافق	أوافق	احيانًا	احيانًا	نادرًا	دائمًا	احيانًا	احيانًا	احيانًا	غالبًا	أوافق	أوافق	أوافق	محايد	أوافق	محايد	محايد	أوافق	لا أوافق	لا أوافق	محايد	لا أوافق	محايد	غالبًا	غالبًا	غالبًا	غالبًا	أوافق	أوافق	أوافق	أوافق	أوافق
1:51:16 م 2023/12/05	نعم، أرغب بالمشاركة	أنثى	أعزب	سنة ثانية	18-22	بكالوريوس	الأسرة	< 100	40	140	مرة إلى مرتين في الشهر	الأطعمة المقلية (بطاطا، دجاج، فلافل، دونات، نجت الدجاج), اللحوم المصنعة (برغر، نقانق)	أوافق بشدة	أوافق بشدة	لا أوافق بشدة	أوافق	أوافق	محايد	لا أوافق	نادرًا	نادرًا	نادرًا	ابدًا	ابدًا	احيانًا	احيانًا	احيانًا	لا أوافق	أوافق بشدة	لا أوافق	لا أوافق بشدة	أوافق بشدة	لا أوافق	لا أوافق بشدة	أوافق بشدة	أوافق	محايد	أوافق	لا أوافق	أوافق	نادرًا	نادرًا	ابدًا	نادرًا	أوافق	أوافق بشدة	أوافق بشدة	أوافق بشدة	أوافق بشدة
1:56:03 م 2023/12/05	نعم، أرغب بالمشاركة	أنثى	أعزب	سنة ثانية	18-22	بكالوريوس	الأسرة	100-199	37	143	مرة أسبوعيًا	المعجنات, الأطعمة المقلية (بطاطا، دجاج، فلافل، دونات، نجت الدجاج), شاورما اللحم أو الدجاج أو الدجاج المقرمش	محايد	لا أوافق	لا أوافق	أوافق	أوافق	أوافق	أوافق	احيانًا	احيانًا	احيانًا	نادرًا	احيانًا	احيانًا	احيانًا	غالبًا	لا أوافق	أوافق	لا أوافق	محايد	لا أوافق	أوافق	أوافق	أوافق	أوافق	أوافق	أوافق	أوافق	أوافق	نادرًا	احيانًا	نادرًا	احيانًا	لا أوافق	لا أوافق	أوافق	أوافق	محايد
2:11:22 م 2023/12/05	نعم، أرغب بالمشاركة	ذكر	أعزب	سنة رابعة فأكثر	18-22	دراسات عليا	الأسرة	< 100	74	187	أكثر من 3 مرات في الأسبوع	الأطعمة المقلية (بطاطا، دجاج، فلافل، دونات، نجت الدجاج), اللحوم المصنعة (برغر، نقانق), شاورما اللحم أو الدجاج أو الدجاج المقرمش	لا أوافق بشدة	لا أوافق بشدة	لا أوافق	أوافق بشدة	أوافق بشدة	أوافق بشدة	محايد	دائمًا	غالبًا	دائمًا	دائمًا	دائمًا	دائمًا	دائمًا	احيانًا	أوافق	لا أوافق بشدة	أوافق	محايد	لا أوافق بشدة	لا أوافق	لا أوافق بشدة	لا أوافق بشدة	لا أوافق بشدة	لا أوافق بشدة	محايد	محايد	لا أوافق بشدة	نادرًا	ابدًا	نادرًا	احيانًا	لا أوافق بشدة	محايد	محايد	أوافق بشدة	لا أوافق بشدة
2:14:14 م 2023/12/05	نعم، أرغب بالمشاركة	أنثى	أعزب	سنة ثانية	18-22	بكالوريوس	الأسرة	100-199	53	159	مرة أسبوعيًا	جميع ما ذكر	محايد	محايد	لا أوافق بشدة	لا أوافق بشدة	أوافق	أوافق	محايد	غالبًا	احيانًا	احيانًا	دائمًا	نادرًا	غالبًا	احيانًا	احيانًا	لا أوافق	محايد	محايد	محايد	محايد	محايد	أوافق	أوافق	لا أوافق بشدة	محايد	محايد	أوافق	لا أوافق	ابدًا	ابدًا	ابدًا	ابدًا	لا أوافق	محايد	أوافق	أوافق	محايد
2:28:41 م 2023/12/05	نعم، أرغب بالمشاركة	أنثى	أعزب	سنة رابعة فأكثر	18-22	بكالوريوس	الأسرة	< 100	56	158	نادرًا ما أستهلك الوجبات السريعة	الأطعمة المقلية (بطاطا، دجاج، فلافل، دونات، نجت الدجاج), شاورما اللحم أو الدجاج أو الدجاج المقرمش	محايد	محايد	لا أوافق	أوافق	أوافق	أوافق	لا أوافق بشدة	غالبًا	نادرًا	احيانًا	احيانًا	احيانًا	احيانًا	غالبًا	احيانًا	لا أوافق	محايد	أوافق	محايد	أوافق	أوافق	لا أوافق	أوافق بشدة	محايد	لا أوافق	محايد	محايد	أوافق بشدة	نادرًا	ابدًا	ابدًا	نادرًا	محايد	أوافق	محايد	أوافق بشدة	محايد
3:04:53 م 2023/12/05	نعم، أرغب بالمشاركة	أنثى	أعزب	سنة ثانية	18-22	دراسات عليا	الأسرة	< 100	55	141	مرة أسبوعيًا	جميع ما ذكر	أوافق	أوافق	محايد	أوافق	أوافق	أوافق	لا أوافق بشدة	نادرًا	ابدًا	نادرًا	احيانًا	نادرًا	احيانًا	احيانًا	ابدًا	أوافق	أوافق	لا أوافق	أوافق بشدة	أوافق	أوافق بشدة	أوافق	أوافق بشدة	أوافق	أوافق	لا أوافق	محايد	أوافق	غالبًا	احيانًا	غالبًا	غالبًا	محايد	لا أوافق	أوافق بشدة	لا أوافق	أوافق
4:05:50 م 2023/12/05	نعم، أرغب بالمشاركة	أنثى	أعزب	سنة ثانية	18-22	بكالوريوس	الأسرة	< 100	55	170	2-3 مرة في الأسبوع	الأطعمة سريعة التحضير (أندومي، معكرونة), جميع ما ذكر	لا أوافق	لا أوافق	محايد	أوافق	أوافق	محايد	لا أوافق	غالبًا	نادرًا	احيانًا	احيانًا	ابدًا	نادرًا	احيانًا	غالبًا	لا أوافق	أوافق	لا أوافق	لا أوافق	محايد	أوافق	أوافق	لا أوافق	أوافق	أوافق	لا أوافق	محايد	محايد	نادرًا	احيانًا	نادرًا	غالبًا	أوافق	محايد	محايد	لا أوافق	أوافق بشدة
14:08:57 م 2023/12/05	نعم، أرغب بالمشاركة	أنثى	أعزب	سنة أولى	18-22	بكالوريوس	الأسرة	200-299	58	160	أكثر من مرة في اليوم	المعجنات	محايد	محايد	لا أوافق	أوافق	أوافق	أوافق	أوافق	نادرًا	ابدًا	نادرًا	غالبًا	نادرًا	احيانًا	احيانًا	ابدًا	محايد	محايد	محايد	محايد	لا أوافق	محايد	أوافق بشدة	محايد	أوافق بشدة	أوافق بشدة	محايد	محايد	محايد	احيانًا	نادرًا	نادرًا	احيانًا	لا أوافق بشدة	محايد	محايد	أوافق	محايد
12:24:42 م 2023/12/17	نعم، أرغب بالمشاركة	أنثى	أعزب	سنة أولى	18-22	بكالوريوس	الأسرة	< 100	70	170	مرة إلى مرتين في الشهر	جميع ما ذكر	محايد	محايد	لا أوافق	أوافق	أوافق	أوافق بشدة	لا أوافق بشدة	دائمًا	نادرًا	ابدًا	غالبًا	نادرًا	دائمًا	غالبًا	غالبًا	لا أوافق	لا أوافق	محايد	لا أوافق	أوافق	أوافق	لا أوافق	أوافق	لا أوافق	محايد	لا أوافق	أوافق	محايد	ابدًا	ابدًا	احيانًا	نادرًا	محايد	محايد	أوافق	أوافق بشدة	محايد
12:59:18 م 2023/12/17	نعم، أرغب بالمشاركة	أنثى	أعزب	سنة رابعة فأكثر	23-26	دراسات عليا	الأسرة	200-299	78	171	نادرًا ما أستهلك الوجبات السريعة	جميع ما ذكر	لا أوافق بشدة	لا أوافق بشدة	لا أوافق بشدة	أوافق	أوافق	لا أوافق	لا أوافق	نادرًا	ابدًا	ابدًا	احيانًا	ابدًا	ابدًا	ابدًا	ابدًا	لا أوافق بشدة	لا أوافق	أوافق بشدة	محايد	أوافق بشدة	أوافق بشدة	لا أوافق بشدة	أوافق بشدة	لا أوافق بشدة	لا أوافق بشدة	لا أوافق	لا أوافق بشدة	أوافق بشدة	ابدًا	ابدًا	ابدًا	ابدًا	محايد	أوافق بشدة	محايد	أوافق	أوافق
1:29:16 م 2023/12/17	نعم، أرغب بالمشاركة	أنثى	أعزب	سنة أولى	18-22	بكالوريوس	الأسرة	< 100	59	1.65	نادرًا ما أستهلك الوجبات السريعة	اللحوم المصنعة (برغر، نقانق), شاورما اللحم أو الدجاج أو الدجاج المقرمش	محايد	لا أوافق	لا أوافق	محايد	محايد	محايد	لا أوافق بشدة	احيانًا	غالبًا	احيانًا	غالبًا	غالبًا	غالبًا	احيانًا	احيانًا	لا أوافق	لا أوافق	لا أوافق	لا أوافق	محايد	محايد	لا أوافق	أوافق	لا أوافق	لا أوافق	محايد	لا أوافق	محايد	غالبًا	ابدًا	نادرًا	ابدًا	محايد	محايد	محايد	أوافق	أوافق
4:42:10 م 2023/12/17	نعم، أرغب بالمشاركة	ذكر	أعزب	سنة رابعة فأكثر	23-26	بكالوريوس	الأسرة	< 100	55	173	مرة إلى مرتين في الشهر	شاورما اللحم أو الدجاج أو الدجاج المقرمش	أوافق	لا أوافق بشدة	لا أوافق بشدة	لا أوافق	أوافق	أوافق	لا أوافق بشدة	نادرًا	احيانًا	غالبًا	دائمًا	نادرًا	غالبًا	نادرًا	دائمًا	لا أوافق بشدة	لا أوافق بشدة	لا أوافق	أوافق بشدة	أوافق بشدة	أوافق بشدة	لا أوافق	أوافق بشدة	لا أوافق بشدة	لا أوافق	لا أوافق	لا أوافق بشدة	أوافق بشدة	احيانًا	ابدًا	ابدًا	ابدًا	لا أوافق	لا أوافق	أوافق	أوافق	أوافق بشدة
7:01:18 م 2023/12/17	نعم، أرغب بالمشاركة	أنثى	أعزب	سنة ثانية	18-22	بكالوريوس	الأسرة	< 100	90	172	2-3 مرة في الأسبوع	جميع ما ذكر	محايد	محايد	محايد	أوافق	أوافق	أوافق	لا أوافق	غالبًا	غالبًا	احيانًا	غالبًا	غالبًا	غالبًا	غالبًا	غالبًا	لا أوافق	لا أوافق	محايد	محايد	محايد	أوافق	محايد	محايد	لا أوافق	لا أوافق	لا أوافق	أوافق	أوافق	نادرًا	نادرًا	نادرًا	نادرًا	لا أوافق	لا أوافق	لا أوافق	أوافق	محايد
11:09:13 م 2023/05/15	نعم، أرغب بالمشاركة	أنثى	أعزب	سنة أولى	18-22	بكالوريوس	الأسرة	< 100	56	163	مرة أسبوعيًا	شاورما اللحم أو الدجاج أو الدجاج المقرمش, جميع ما ذكر	محايد	محايد	لا أوافق	محايد	لا أوافق	أوافق	لا أوافق بشدة	غالبًا	غالبًا	ابدًا	دائمًا	غالبًا	غالبًا	غالبًا	غالبًا	لا أوافق	لا أوافق	محايد	محايد	محايد	أوافق	أوافق	أوافق	أوافق	محايد	محايد	محايد	محايد	احيانًا	احيانًا	احيانًا	غالبًا	محايد	محايد	محايد	محايد	لا أوافق
11:09:04 ص 2023/05/16	نعم، أرغب بالمشاركة	أنثى	متزوج	سنة أولى	27-30	بكالوريوس	لوحدي	>450	80	160	نادرًا ما أستهلك الوجبات السريعة	الأطعمة المقلية (بطاطا، دجاج، فلافل، دونات، نجت الدجاج)	محايد	محايد	محايد	محايد	محايد	محايد	محايد	احيانًا	احيانًا	احيانًا	احيانًا	احيانًا	احيانًا	احيانًا	غالبًا	محايد	محايد	محايد	محايد	محايد	محايد	محايد	محايد	محايد	محايد	محايد	محايد	محايد	احيانًا	احيانًا	احيانًا	غالبًا	محايد	محايد	محايد	محايد	محايد
